# Supplementary material for: Redetermination of the crystal structures of rare-earth trirhodium diboride RERh3B2 (RE = Pr, Nd and Sm) from single-crystal X-ray data
Source: Acta Crystallogr E Crystallogr Commun. 2022 Jan 1;78(Pt 1):76–9. doi: 10.1107/S2056989021013311 (PMC8739198; doi:10.1107/S2056989021013311)
Supplement: Supplementary file 1 [file e-78-00076-sup1.cif]

##############################################################################
#                                                                            #
# This CIF contains the data in a paper accepted for publication in          #
# Acta Crystallographica Section E. It conforms to the requirements of       #
# Notes for Authors for Acta Crystallographica Section E, and has been       #
# peer reviewed under the auspices of the IUCr Commission on Journals.       #
#                                                                            #
# Full details of the Crystallographic Information File format               #
# are given in the paper "The Crystallographic Information File (CIF):       #
# a New Standard Archive File for Crystallography" by S. R. Hall, F. H.      #
# Allen and I. D. Brown [Acta Cryst. (1991), A47, 655-685].                  #
#                                                                            #
# The current version of the core CIF dictionary is obtainable from          #
# ftp://ftp.iucr.org/pub/cif_core.dic.                                       #
#                                                                            #
# Software is freely available for graphical display of the structure(s)     #
# in this CIF. For information consult the CIF software page                 #
# http://www.iucr.org/resources/cif/software.                                #
#                                                                            #
# This file may be used for bona fide research purposes within the           #
# scientific community so long as proper attribution is given to the journal # 
# article from which it was obtained.                                        #
#                                                                            #
##############################################################################
data_global
_audit_creation_method     'from SHELXL-97'
_journal_date_recd_electronic     2021-10-28
_journal_date_accepted     2021-12-15
_journal_name_full     'Acta Crystallographica, Section E'
_journal_year     2022
_journal_volume     78
_journal_issue      1
_journal_page_first     0
_journal_page_last     0
_journal_paper_category     GI
_journal_paper_doi     10.1107/S2056989021013311
_journal_coeditor_code     WM5627
_publ_contact_author_name     'Makoto Tokuda'
_publ_contact_author_address
;
Institute for Materials Research, Tohoku University,
2-1-1 Katahira, Aoba-ku, Sendai 980-8577, Japan
;
_publ_contact_author_email     makoto.tokuda.b7@tohoku.ac.jp
_publ_contact_author_fax     ?
_publ_contact_author_phone     ?
_publ_section_title
;
Redetermination of the crystal structures of rare-earth trirhodium diboride
<i>RE</i>Rh~3~B~2~ (<i>RE</i> = Pr, Nd and Sm) from single-crystal X-ray data
;
_publ_section_title_footnote     .
loop_
    _publ_author_name
    _publ_author_footnote
    _publ_author_address
    'Tokuda, Makoto' .
;
Institute for Materials Research, Tohoku University,
2-1-1 Katahira, Aoba-ku, Sendai 980-8577, Japan
;
    'Yubuta, Kunio' .
;
Institute for Materials Research, Tohoku University,
2-1-1 Katahira, Aoba-ku, Sendai 980-8577, Japan
;
    'Shishido, Toetsu' .
;
Institute for Materials Research, Tohoku University,
2-1-1 Katahira, Aoba-ku, Sendai 980-8577, Japan
;
    'Sugiyama, Kazumasa' .
;
Institute for Materials Research, Tohoku University,
2-1-1 Katahira, Aoba-ku, Sendai 980-8577, Japan
;
_publ_section_synopsis
;
The short <i>RE</i>...<i>RE</i> interatomic distance is a common structural
feature of rare-earth trirhodium diborides <i>RE</i>Rh~3~B~2~ (Pr, Nd, and
Sm). The crystal-structure redeterminations using single-crystal X-ray data
revealed that the displacement ellipsoids of Rh and <i>RE</i> atoms elongated
along the <i>c</i> axis are attributed to the unusually short
<i>RE</i>...<i>RE</i> interatomic distances. Moreover, the anisotropic
ellipsoids of Rh and <i>RE</i> could be associated with the appearance of
disordered La~1--~<i>~x~</i>Rh~3~B~2~-type and/or
Nd~1--~<i>~x~</i>Rh<i>~x~</i>Rh~3~B~2~-type structures.
;
data_I
_chemical_name_systematic
;
Praseodymium trirhodium diboride
;
_chemical_name_common     ?
_chemical_formula_moiety     'Pr Rh3 B2'
_chemical_formula_sum     'Pr Rh3 B2'
_chemical_formula_iupac     'Pr Rh3 B2'
_chemical_formula_weight     471.26
_chemical_melting_point     ?
_chemical_compound_source     'synthesised by authors, see text'
_space_group_crystal_system     hexagonal
_space_group_name_H-M_alt     'P 6/m m m'
_space_group_name_Hall     '-P 6 2'
loop_
    _space_group_symop_operation_xyz
    'x, y, z'
    '-y, x-y, z'
    '-x+y, -x, z'
    '-x, -y, z'
    'y, -x+y, z'
    'x-y, x, z'
    'y, x, -z'
    'x-y, -y, -z'
    '-x, -x+y, -z'
    '-y, -x, -z'
    '-x+y, y, -z'
    'x, x-y, -z'
    '-x, -y, -z'
    'y, -x+y, -z'
    'x-y, x, -z'
    'x, y, -z'
    '-y, x-y, -z'
    '-x+y, -x, -z'
    '-y, -x, z'
    '-x+y, y, z'
    'x, x-y, z'
    'y, x, z'
    'x-y, -y, z'
    '-x, -x+y, z'
_cell_length_a     5.4676(3)
_cell_length_b     5.4676(3)
_cell_length_c     3.10837(16)
_cell_angle_alpha     90
_cell_angle_beta     90
_cell_angle_gamma     120
_cell_volume     80.473(10)
_cell_formula_units_Z     1
_cell_measurement_reflns_used     623
_cell_measurement_theta_min     4.2890
_cell_measurement_theta_max     39.8870
_cell_measurement_temperature     293(2)
_exptl_crystal_description     block
_exptl_crystal_colour     metallic
_exptl_crystal_size_max     0.046
_exptl_crystal_size_mid     0.028
_exptl_crystal_size_min     0.025
_exptl_crystal_density_diffrn     9.724
_exptl_crystal_density_meas     ?
_exptl_crystal_density_method     ?
_exptl_crystal_F_000     204
_exptl_absorpt_coefficient_mu     29.433
_exptl_absorpt_correction_type     numerical
_exptl_absorpt_process_details
;
(CrysAlisPro; Rigaku OD, 2021)
;
_exptl_absorpt_correction_T_min     0.423
_exptl_absorpt_correction_T_max     0.601
_diffrn_ambient_temperature     298(2)
_diffrn_source     'micro-focus sealed X-ray tube'
_diffrn_radiation_type     MoK\a
_diffrn_radiation_wavelength     0.71073
_diffrn_radiation_monochromator     mirror
_diffrn_measurement_device_type     'XtaLAB Synergy, Dualflex, HyPix'
_diffrn_measurement_device     'four-circle diffractometer'
_diffrn_measurement_method     '\w scans'
_diffrn_detector     'Hybrid Pixel Array Detector'
_diffrn_detector_area_resol_mean     10.0000
_diffrn_reflns_number     733
_diffrn_reflns_av_R_equivalents     0.0174
_diffrn_reflns_av_unetI/netI     0.0096
_diffrn_reflns_theta_min     4.304
_diffrn_reflns_theta_max     40.253
_diffrn_reflns_theta_full     25.242
_diffrn_measured_fraction_theta_max     0.992
_diffrn_measured_fraction_theta_full     1.000
_diffrn_reflns_limit_h_min     -9
_diffrn_reflns_limit_h_max     7
_diffrn_reflns_limit_k_min     -9
_diffrn_reflns_limit_k_max     9
_diffrn_reflns_limit_l_min     -3
_diffrn_reflns_limit_l_max     5
_reflns_number_total     131
_reflns_number_gt     126
_reflns_threshold_expression     'I > 2\s(I)'
_refine_ls_structure_factor_coef     Fsqd
_refine_ls_matrix_type     full
_refine_ls_R_factor_all     0.0185
_refine_ls_R_factor_gt     0.0182
_refine_ls_wR_factor_gt     0.0525
_refine_ls_wR_factor_ref     0.0526
_refine_ls_goodness_of_fit_ref     1.214
_refine_ls_restrained_S_all     1.214
_refine_ls_number_reflns     131
_refine_ls_number_parameters     8
_refine_ls_number_restraints     0
_refine_ls_hydrogen_treatment     undef
_refine_ls_weighting_scheme     calc
_refine_ls_weighting_details
                      'w=1/[\s^2^(Fo^2^)+(0.0347P)^2^] where P=(Fo^2^+2Fc^2^)/3'
_atom_sites_solution_hydrogens     .
_atom_sites_solution_primary     ?
_atom_sites_solution_secondary     ?
_refine_ls_shift/su_max     0.000
_refine_ls_shift/su_mean     0.000
_refine_diff_density_max     1.795
_refine_diff_density_min     -1.181
_refine_ls_extinction_method     none
_refine_ls_extinction_coef     .
loop_
    _atom_type_symbol
    _atom_type_description
    _atom_type_scat_dispersion_real
    _atom_type_scat_dispersion_imag
    _atom_type_scat_source
    'B' 'B' 0.0013 0.0007
                         'International Tables Vol C Tables 4.2.6.8 and 6.1.1.4'
    'Rh' 'Rh' -1.1178 0.9187
                         'International Tables Vol C Tables 4.2.6.8 and 6.1.1.4'
    'Pr' 'Pr' -0.2180 2.8214
                         'International Tables Vol C Tables 4.2.6.8 and 6.1.1.4'
_computing_data_collection
;
CrysAlisPro (Rigaku OD, 2021)
;
_computing_cell_refinement
;
CrysAlisPro (Rigaku OD, 2021)
;
_computing_data_reduction
;
CrysAlisPro (Rigaku OD, 2021)
;
_computing_structure_solution
;
SHELXT (Sheldrick, 2015a)
;
_computing_structure_refinement
;
SHELXL (Sheldrick, 2015b)
;
_computing_molecular_graphics
;
<i>VESTA</i> (Momma & Izumi, 2011)
;
_computing_publication_material
;
publCIF (Westrip, 2010)
;
loop_
    _atom_site_type_symbol
    _atom_site_label
    _atom_site_fract_x
    _atom_site_fract_y
    _atom_site_fract_z
    _atom_site_U_iso_or_equiv
    _atom_site_adp_type
    _atom_site_calc_flag
    _atom_site_occupancy
    _atom_site_disorder_assembly
    _atom_site_disorder_group
    Pr Pr1 0.000000 0.000000 0.000000 0.00835(14) Uani d 1 . .
    Rh Rh1 0.500000 0.000000 0.500000 0.00653(13) Uani d 1 . .
    B B1 0.333333 0.666667 0.000000 0.0093(10) Uani d 1 . .
loop_
    _atom_site_aniso_label
    _atom_site_aniso_U_11
    _atom_site_aniso_U_22
    _atom_site_aniso_U_33
    _atom_site_aniso_U_12
    _atom_site_aniso_U_13
    _atom_site_aniso_U_23
    Pr1 0.00861(18) 0.00861(18) 0.0078(2) 0.00430(9) 0.000 0.000
    Rh1 0.00495(16) 0.00386(18) 0.0104(2) 0.00193(9) 0.000 0.000
    B1 0.0095(16) 0.0095(16) 0.009(2) 0.0048(8) 0.000 0.000
_geom_special_details
;
 All esds (except the esd in the dihedral angle between two l.s. planes)
 are estimated using the full covariance matrix.  The cell esds are taken
 into account individually in the estimation of esds in distances, angles
 and torsion angles; correlations between esds in cell parameters are only
 used when they are defined by crystal symmetry.  An approximate (isotropic)
 treatment of cell esds is used for estimating esds involving l.s. planes.
;
loop_
    _geom_bond_atom_site_label_1
    _geom_bond_atom_site_label_2
    _geom_bond_site_symmetry_2
    _geom_bond_distance
    _geom_bond_publ_flag
    Pr1 Pr1 1_556 3.10837(16) ?
    Pr1 Pr1 1_554 3.10837(16) ?
    Pr1 Rh1 3_665 3.14468(15) ?
    Pr1 Rh1 3_554 3.14468(15) ?
    Pr1 Rh1 . 3.14468(15) ?
    Pr1 Rh1 1_454 3.14468(15) ?
    Pr1 Rh1 2 3.14468(15) ?
    Pr1 Rh1 2_544 3.14468(15) ?
    Pr1 Rh1 3 3.14468(15) ?
    Pr1 Rh1 3_664 3.14468(15) ?
    Pr1 Rh1 1_554 3.14468(15) ?
    Pr1 Rh1 1_455 3.14468(15) ?
    Rh1 B1 13_666 2.21511(9) ?
    Rh1 B1 1_545 2.21511(8) ?
    Rh1 B1 13_665 2.21511(9) ?
    Rh1 B1 1_546 2.21511(9) ?
    Rh1 Rh1 2_655 2.73378(16) ?
    Rh1 Rh1 2_545 2.73378(16) ?
    Rh1 Rh1 3_665 2.73378(16) ?
    Rh1 Rh1 3_655 2.73378(16) ?
    Rh1 Rh1 1_556 3.10837(16) ?
    Rh1 Rh1 1_554 3.10837(16) ?
loop_
    _geom_angle_atom_site_label_1
    _geom_angle_atom_site_label_2
    _geom_angle_atom_site_label_3
    _geom_angle_site_symmetry_1
    _geom_angle_site_symmetry_3
    _geom_angle
    _geom_angle_publ_flag
    Pr1 Pr1 Pr1 1_556 1_554 180.0 ?
    Pr1 Pr1 Rh1 1_556 3_665 60.3810(10)
                                      ?
    Pr1 Pr1 Rh1 1_554 3_665 119.6190(10)
                                       ?
    Pr1 Pr1 Rh1 1_556 3_554 119.6190(10)
                                       ?
    Pr1 Pr1 Rh1 1_554 3_554 60.3810(10)
                                      ?
    Rh1 Pr1 Rh1 3_665 3_554 180.0 ?
    Pr1 Pr1 Rh1 1_556 . 60.381(2) ?
    Pr1 Pr1 Rh1 1_554 . 119.619(2) ?
    Rh1 Pr1 Rh1 3_665 . 51.5280(10)
                                  ?
    Rh1 Pr1 Rh1 3_554 . 128.4720(10)
                                   ?
    Pr1 Pr1 Rh1 1_556 1_454 119.619(2) ?
    Pr1 Pr1 Rh1 1_554 1_454 60.381(2) ?
    Rh1 Pr1 Rh1 3_665 1_454 128.4720(10)
                                       ?
    Rh1 Pr1 Rh1 3_554 1_454 51.5280(10)
                                      ?
    Rh1 Pr1 Rh1 . 1_454 180.0 ?
    Pr1 Pr1 Rh1 1_556 2 60.381(2) ?
    Pr1 Pr1 Rh1 1_554 2 119.619(2) ?
    Rh1 Pr1 Rh1 3_665 2 51.5280(10)
                                  ?
    Rh1 Pr1 Rh1 3_554 2 128.4720(10)
                                   ?
    Rh1 Pr1 Rh1 . 2 97.678(2) ?
    Rh1 Pr1 Rh1 1_454 2 82.322(2) ?
    Pr1 Pr1 Rh1 1_556 2_544 119.619(2) ?
    Pr1 Pr1 Rh1 1_554 2_544 60.381(2) ?
    Rh1 Pr1 Rh1 3_665 2_544 128.4720(10)
                                       ?
    Rh1 Pr1 Rh1 3_554 2_544 51.5280(10)
                                      ?
    Rh1 Pr1 Rh1 . 2_544 82.322(2) ?
    Rh1 Pr1 Rh1 1_454 2_544 97.678(2) ?
    Rh1 Pr1 Rh1 2 2_544 180.0 ?
    Pr1 Pr1 Rh1 1_556 3 60.381(2) ?
    Pr1 Pr1 Rh1 1_554 3 119.619(2) ?
    Rh1 Pr1 Rh1 3_665 3 120.763(4) ?
    Rh1 Pr1 Rh1 3_554 3 59.238(4) ?
    Rh1 Pr1 Rh1 . 3 97.678(3) ?
    Rh1 Pr1 Rh1 1_454 3 82.322(3) ?
    Rh1 Pr1 Rh1 2 3 97.678(3) ?
    Rh1 Pr1 Rh1 2_544 3 82.322(3) ?
    Pr1 Pr1 Rh1 1_556 3_664 119.619(2) ?
    Pr1 Pr1 Rh1 1_554 3_664 60.381(2) ?
    Rh1 Pr1 Rh1 3_665 3_664 59.238(4) ?
    Rh1 Pr1 Rh1 3_554 3_664 120.763(4) ?
    Rh1 Pr1 Rh1 . 3_664 82.322(3) ?
    Rh1 Pr1 Rh1 1_454 3_664 97.678(3) ?
    Rh1 Pr1 Rh1 2 3_664 82.322(3) ?
    Rh1 Pr1 Rh1 2_544 3_664 97.678(3) ?
    Rh1 Pr1 Rh1 3 3_664 180.0 ?
    Pr1 Pr1 Rh1 1_556 1_554 119.619(2) ?
    Pr1 Pr1 Rh1 1_554 1_554 60.381(2) ?
    Rh1 Pr1 Rh1 3_665 1_554 82.322(3) ?
    Rh1 Pr1 Rh1 3_554 1_554 97.678(3) ?
    Rh1 Pr1 Rh1 . 1_554 59.238(4) ?
    Rh1 Pr1 Rh1 1_454 1_554 120.762(4) ?
    Rh1 Pr1 Rh1 2 1_554 128.4720(10)
                                   ?
    Rh1 Pr1 Rh1 2_544 1_554 51.5280(10)
                                      ?
    Rh1 Pr1 Rh1 3 1_554 128.4720(10)
                                   ?
    Rh1 Pr1 Rh1 3_664 1_554 51.5280(10)
                                      ?
    Pr1 Pr1 Rh1 1_556 1_455 60.381(2) ?
    Pr1 Pr1 Rh1 1_554 1_455 119.619(2) ?
    Rh1 Pr1 Rh1 3_665 1_455 97.678(3) ?
    Rh1 Pr1 Rh1 3_554 1_455 82.322(3) ?
    Rh1 Pr1 Rh1 . 1_455 120.762(4) ?
    Rh1 Pr1 Rh1 1_454 1_455 59.238(4) ?
    Rh1 Pr1 Rh1 2 1_455 51.5280(10)
                                  ?
    Rh1 Pr1 Rh1 2_544 1_455 128.4720(10)
                                       ?
    Rh1 Pr1 Rh1 3 1_455 51.5280(10)
                                  ?
    Rh1 Pr1 Rh1 3_664 1_455 128.4720(10)
                                       ?
    Rh1 Pr1 Rh1 1_554 1_455 180.0 ?
    B1 Rh1 B1 13_666 1_545 180.0 ?
    B1 Rh1 B1 13_666 13_665 89.116(4) ?
    B1 Rh1 B1 1_545 13_665 90.884(4) ?
    B1 Rh1 B1 13_666 1_546 90.884(4) ?
    B1 Rh1 B1 1_545 1_546 89.116(4) ?
    B1 Rh1 B1 13_665 1_546 180.0 ?
    B1 Rh1 Rh1 13_666 2_655 51.8970(10)
                                      ?
    B1 Rh1 Rh1 1_545 2_655 128.1030(10)
                                      ?
    B1 Rh1 Rh1 13_665 2_655 51.897(2) ?
    B1 Rh1 Rh1 1_546 2_655 128.103(2) ?
    B1 Rh1 Rh1 13_666 2_545 128.1030(10)
                                       ?
    B1 Rh1 Rh1 1_545 2_545 51.8970(10)
                                     ?
    B1 Rh1 Rh1 13_665 2_545 128.103(2) ?
    B1 Rh1 Rh1 1_546 2_545 51.897(2) ?
    Rh1 Rh1 Rh1 2_655 2_545 180.0 ?
    B1 Rh1 Rh1 13_666 3_665 51.896(2) ?
    B1 Rh1 Rh1 1_545 3_665 128.104(2) ?
    B1 Rh1 Rh1 13_665 3_665 51.896(2) ?
    B1 Rh1 Rh1 1_546 3_665 128.1040(10)
                                      ?
    Rh1 Rh1 Rh1 2_655 3_665 60.0 ?
    Rh1 Rh1 Rh1 2_545 3_665 120.0 ?
    B1 Rh1 Rh1 13_666 3_655 128.104(2) ?
    B1 Rh1 Rh1 1_545 3_655 51.896(2) ?
    B1 Rh1 Rh1 13_665 3_655 128.104(2) ?
    B1 Rh1 Rh1 1_546 3_655 51.896(2) ?
    Rh1 Rh1 Rh1 2_655 3_655 120.0 ?
    Rh1 Rh1 Rh1 2_545 3_655 60.0 ?
    Rh1 Rh1 Rh1 3_665 3_655 180.0 ?
    B1 Rh1 Rh1 13_666 1_556 45.442(2) ?
    B1 Rh1 Rh1 1_545 1_556 134.558(2) ?
    B1 Rh1 Rh1 13_665 1_556 134.558(2) ?
    B1 Rh1 Rh1 1_546 1_556 45.442(2) ?
    Rh1 Rh1 Rh1 2_655 1_556 90.0 ?
    Rh1 Rh1 Rh1 2_545 1_556 90.0 ?
    Rh1 Rh1 Rh1 3_665 1_556 90.0 ?
    Rh1 Rh1 Rh1 3_655 1_556 90.0 ?
    B1 Rh1 Rh1 13_666 1_554 134.558(2) ?
    B1 Rh1 Rh1 1_545 1_554 45.442(2) ?
    B1 Rh1 Rh1 13_665 1_554 45.442(2) ?
    B1 Rh1 Rh1 1_546 1_554 134.558(2) ?
    Rh1 Rh1 Rh1 2_655 1_554 90.0 ?
    Rh1 Rh1 Rh1 2_545 1_554 90.0 ?
    Rh1 Rh1 Rh1 3_665 1_554 90.0 ?
    Rh1 Rh1 Rh1 3_655 1_554 90.0 ?
    Rh1 Rh1 Rh1 1_556 1_554 180.0 ?
    B1 Rh1 Pr1 13_666 . 110.289(2) ?
    B1 Rh1 Pr1 1_545 . 69.711(3) ?
    B1 Rh1 Pr1 13_665 . 69.710(2) ?
    B1 Rh1 Pr1 1_546 . 110.290(2) ?
    Rh1 Rh1 Pr1 2_655 . 115.7640(10)
                                   ?
    Rh1 Rh1 Pr1 2_545 . 64.2360(10)
                                  ?
    Rh1 Rh1 Pr1 3_665 . 64.2360(10)
                                  ?
    Rh1 Rh1 Pr1 3_655 . 115.7640(10)
                                   ?
    Rh1 Rh1 Pr1 1_556 . 119.6190(10)
                                   ?
    Rh1 Rh1 Pr1 1_554 . 60.381(2) ?
    B1 Rh1 Pr1 13_666 1_656 69.711(2) ?
    B1 Rh1 Pr1 1_545 1_656 110.289(3) ?
    B1 Rh1 Pr1 13_665 1_656 110.290(2) ?
    B1 Rh1 Pr1 1_546 1_656 69.710(2) ?
    Rh1 Rh1 Pr1 2_655 1_656 64.2360(10)
                                      ?
    Rh1 Rh1 Pr1 2_545 1_656 115.7640(10)
                                       ?
    Rh1 Rh1 Pr1 3_665 1_656 115.7640(10)
                                       ?
    Rh1 Rh1 Pr1 3_655 1_656 64.2360(10)
                                      ?
    Rh1 Rh1 Pr1 1_556 1_656 60.381(2) ?
    Rh1 Rh1 Pr1 1_554 1_656 119.619(2) ?
    Pr1 Rh1 Pr1 . 1_656 180.0 ?
    Rh1 B1 Rh1 2_554 1_565 138.257(2) ?
    Rh1 B1 Rh1 2_554 2 89.116(4) ?
    Rh1 B1 Rh1 1_565 2 76.206(4) ?
    Rh1 B1 Rh1 2_554 1_564 76.206(4) ?
    Rh1 B1 Rh1 1_565 1_564 89.116(4) ?
    Rh1 B1 Rh1 2 1_564 138.257(2) ?
    Rh1 B1 Rh1 2_554 3_665 138.257(2) ?
    Rh1 B1 Rh1 1_565 3_665 76.206(4) ?
    Rh1 B1 Rh1 2 3_665 76.206(4) ?
    Rh1 B1 Rh1 1_564 3_665 138.257(2) ?
    Rh1 B1 Rh1 2_554 3_664 76.206(4) ?
    Rh1 B1 Rh1 1_565 3_664 138.257(2) ?
    Rh1 B1 Rh1 2 3_664 138.257(2) ?
    Rh1 B1 Rh1 1_564 3_664 76.206(4) ?
    Rh1 B1 Rh1 3_665 3_664 89.116(4) ?
_shelx_space_group_comment
;
The symmetry employed for this shelxl refinement is uniquely defined
by the following loop, which should always be used as a source of
symmetry information in preference to the above space-group names.
They are only intended as comments.
;
_shelx_hkl_file
;
   0   0  -1 8410.45 80.4549   1
   0   0   2 30806.3 203.558   5
   0   0   3 1529.47 52.0121   1
   0   0   3 1468.77 41.3436   3
   0   0   4 9221.54 136.405   3
   0   0   5 326.535 29.9115   3
   1  -1   0 254.472 8.31105   2
   1  -1  -1 14416.8 105.350   2
   1   0   1 14162.4 115.230   3
   1  -1   1 14392.8 106.352   2
  -1   0   1 14331.6 106.943   4
   0  -1   1 14403.3 107.975   5
  -1   1  -1 13866.7 101.506   2
  -1   1   1 14711.3 102.349   2
  -1   0   1 14617.5 118.903   1
  -1   1  -1 14300.4 117.081   1
  -1   0  -1 14521.1 114.925   1
   1   0  -1 14480.7 117.113   1
  -1   1  -1 14351.3 114.691   3
  -1   0  -1 14272.8 110.558   3
   0   1   1 14336.7 117.293   4
   0   1  -1 14365.7 105.316   5
   0  -1   2 178.576 5.71548   2
  -1   0   2 213.818 15.4568   1
  -1   0   2 174.571 6.07267   2
   0  -1  -2 176.150 5.34702   2
   0   1   2 208.501 13.8662   4
  -1   0  -2 160.318 5.20971   2
   0   1   2 189.262 11.3512   3
  -1   1   2 207.176 13.1713   4
   0  -1   2 186.530 14.3691   1
   1   0   2 208.680 12.3731   3
   1   0   3 4716.13 78.8422   3
  -1   0   3 4539.74 77.9736   3
  -1   0   3 4464.92 57.9317   5
   1  -1   3 4635.61 79.0591   3
   0  -1   3 4303.44 90.1461   1
  -1   1   3 4604.83 77.6691   3
   0   1   3 4583.07 76.2211   3
  -1   0   3 4428.50 88.9555   1
   0  -1   4 94.8651 17.4757   1
   1   0   4 100.300 15.3594   3
  -1   0   4 109.542 15.2129   3
  -1   1   4 91.8748 14.2863   3
   0   1   4 90.6267 14.3064   3
   0   1   5 1460.32 57.2603   3
  -1   1   5 1435.30 57.1203   3
  -1   0   5 1415.78 58.4470   3
  -1  -1   0 814.190 17.2544   5
   1  -2   0 805.014 18.0986   2
   2  -1  -1 14882.1 118.473   1
   1  -2   1 14716.4 115.948   2
  -1  -1   1 15058.5 128.880   1
   2  -1   1 14577.2 123.196   1
  -2   1  -1 14495.8 118.615   2
   1  -2  -1 14988.8 115.178   2
  -2   1  -1 14526.6 117.589   1
  -2   1   1 14758.9 119.520   2
   1   1   2 420.240 17.0280   3
  -2   1  -2 333.246 10.9229   2
  -2   1   2 431.846 18.2738   4
   1  -2   2 370.649 12.5445   2
   2  -1   2 399.352 21.4880   1
  -1  -1   2 377.378 20.5110   1
  -2   1  -2 391.110 6.94688   5
  -1   2   2 403.439 20.0285   4
  -1  -1   2 383.304 17.0708   3
   1  -2  -2 395.689 12.4067   2
  -1  -1   2 426.508 17.2484   5
  -2   1   2 369.006 12.5889   2
  -1  -1   3 4939.66 69.2826   5
  -1   2   3 5184.99 92.7941   4
   2  -1   3 5179.26 101.681   1
  -1  -1   3 5072.64 84.7657   3
  -1  -1   3 4796.68 93.7214   1
  -1   2   3 4987.00 81.0031   3
   1   1   3 5318.41 83.4903   3
  -1   2   4 213.353 19.9245   3
  -1  -1   4 193.460 20.0334   3
   1   1   4 215.800 20.7064   3
  -1  -1   4 189.221 22.8784   1
  -2   1   4 146.720 11.6651   5
  -2   1   4 202.934 20.1759   3
  -1   2   5 1555.33 58.0832   3
  -2   1   5 1584.34 61.3687   3
  -1  -1   5 1562.65 60.9724   3
   0   2   0 50724.6 313.263   3
   2  -2   0 50886.9 348.116   2
  -2   0  -1 6448.64 64.2259   1
   2  -2   1 6793.86 78.7551   1
   2  -2   1 6448.34 70.1305   2
   2  -2  -1 6832.45 71.2184   2
  -2   0   1 6559.93 68.2256   1
   0  -2   1 6570.25 63.2138   3
  -2   2   2 24092.3 209.086   4
  -2   2  -2 24098.6 173.506   5
   0   2   2 24334.8 191.093   3
   0  -2   2 24171.3 226.694   1
   2  -2   2 23941.5 224.322   1
  -2   0   2 24525.5 213.592   1
  -2   0   2 23994.1 190.031   4
   0  -2   2 23942.7 198.414   3
  -2   0   3 1814.44 53.8701   1
   2  -2   3 1823.10 59.8807   1
   0   2   3 1820.28 45.7327   3
   0  -2   3 1715.06 22.7736   2
  -2   2   3 1856.66 52.1373   4
  -2   0   3 1819.07 41.7127   5
   0  -2  -3 1785.29 21.8901   2
   0  -2   3 1731.50 56.0454   1
   0  -2   3 1892.31 49.9492   3
   0   2   4 7649.87 118.114   3
   0  -2   4 7115.89 141.633   1
  -2   2   4 7548.05 123.763   3
  -2   0   4 7034.71 92.9588   5
   2  -2   4 7455.38 145.443   1
   0  -2   4 8018.33 128.244   3
   0   2   5 485.770 34.7901   3
  -2   2   5 452.189 33.6734   3
   0  -2   5 418.633 39.1467   1
  -2  -1   0 174.762 6.66135   4
  -2  -1   0 183.761 10.4604   5
   2  -3   0 169.132 10.2075   2
   1   2   0 162.844 6.47926   4
   3  -2  -1 9655.84 86.3598   1
   2  -3  -1 9754.50 95.4314   2
  -2  -1  -1 9473.84 81.8621   3
   2  -3   1 9405.74 94.9958   2
  -2  -1  -1 9524.14 84.0704   5
  -2  -1   1 9993.99 100.409   1
   3  -1  -1 9473.37 84.4365   1
  -3   1  -1 8872.96 80.2365   1
  -1  -2   1 9449.10 81.6323   3
   1   2   1 9349.34 94.8676   4
   3  -2   1 9733.40 94.2003   1
   3  -2   2 135.372 13.2875   1
  -1  -2   2 150.648 14.9817   1
   2  -3   2 148.960 15.2755   1
  -2  -1   2 135.647 12.8205   1
   1  -3   2 128.781 9.21582   2
  -2  -1   2 147.250 12.2806   5
  -1   3   2 130.765 12.8370   4
  -3   1   2 134.329 10.5338   4
  -1  -2   2 159.353 11.5778   3
   1  -3  -2 156.148 10.0990   2
   1   2   2 141.899 10.0287   3
   2  -3   2 140.175 10.3015   2
   2  -3  -2 135.751 9.87793   2
  -1  -2   3 3751.95 72.8549   3
   1   2   3 3805.28 68.0095   3
  -1  -2   3 3386.04 81.0108   1
  -2   3   3 3824.91 80.8516   4
  -2  -1   3 3618.68 80.0238   1
  -3   2   3 3535.06 72.8037   4
   1  -3  -3 3696.60 46.5761   2
   1  -3   3 3736.06 49.4820   2
  -1   3   3 3860.81 83.0763   4
  -3   1   3 3750.21 69.8701   4
   2  -3   3 3344.11 83.2285   1
  -2  -1   3 3885.05 74.0485   3
   3  -2   3 3721.12 85.5363   1
  -2  -1   3 3707.13 67.1701   5
  -1   3   3 3686.60 67.4415   3
  -2  -1   4 80.5062 14.3395   3
  -1  -2   4 55.4418 15.0535   1
  -1   3   4 65.1005 12.3816   3
  -1  -2   4 73.6710 13.7841   3
   2  -3   4 42.8286 14.8088   1
  -2   3   4 60.8832 12.4341   3
  -2  -1   4 80.2865 16.5059   1
  -3   2   4 74.0657 13.6108   3
  -3   1   4 60.1847 9.83724   5
  -1  -2   5 1130.75 60.6616   1
  -2   3   5 1280.57 53.3353   3
  -2  -1   5 1216.85 54.5273   3
  -3   2   5 1238.02 54.9905   3
  -1   3   5 1227.23 51.7795   3
   2  -3   5 1185.22 64.0917   1
   3  -3   0 476.482 19.4133   2
  -3   0  -1 9458.72 83.9741   1
  -3   0   1 9360.02 87.0845   1
   0   3   1 9262.73 98.9037   4
   3  -3   2 290.203 19.8876   1
   3  -3  -2 294.315 16.1954   2
   3  -3   2 287.450 17.3323   2
   0   3   2 295.969 19.1864   4
  -3   0   2 290.030 12.8838   4
  -3   0   2 334.845 18.5655   1
   0   3   2 332.321 14.5665   3
   0   3   3 4123.75 69.4154   3
  -3   3   3 4070.11 83.3141   4
  -3   0   3 4015.00 74.5539   5
   3  -3   3 4028.44 90.9237   1
   0  -3   3 4051.47 96.6317   1
   0  -3   3 3894.97 52.6913   2
  -3   0   3 3926.52 81.2982   1
   0  -3  -3 3946.03 50.5309   2
  -3   0   4 115.620 13.6043   5
   0   3   4 167.029 17.7220   3
   0  -3   4 151.798 22.9724   1
   3  -3   4 146.846 22.2447   1
  -3   0   4 150.139 18.3708   3
  -3   0   5 1354.16 57.2388   3
   0  -3   5 1280.06 67.3647   1
  -3   3   5 1339.96 56.2861   3
   2  -4   0 31454.4 248.252   2
  -2  -2   0 31804.9 246.212   5
   4  -2   1 3306.69 42.6900   1
   2  -4  -1 3358.33 56.3720   2
   4  -2  -1 3300.06 40.7309   1
   2  -4   1 3205.63 56.5128   2
  -2  -2   1 3298.37 59.7318   5
   4  -2   2 19614.1 183.547   1
   2  -4  -2 19696.2 172.935   2
   2  -4   2 19186.8 215.607   1
  -2  -2   2 18949.9 197.008   1
  -2  -2   2 19342.4 189.042   5
   2  -4   2 18665.1 173.260   2
  -2  -2   2 18626.7 169.261   3
  -2  -2   3 1071.13 44.1507   1
   2  -4   3 1109.81 51.0621   1
   2  -4  -3 1079.83 28.1473   2
   2  -4   3 1111.40 30.7871   2
  -2  -2   3 1231.16 41.9961   5
  -4   2   3 1182.75 39.8999   4
  -2  -2   3 1230.50 41.1189   3
  -2   4   3 1176.74 46.4881   4
  -2  -2   4 7259.43 124.247   3
   2  -4   4 6539.21 144.175   1
  -2  -2   4 6695.44 134.592   1
  -2   4   4 7343.81 115.794   3
  -2   4   5 281.066 26.4098   3
  -2  -2   5 326.904 29.3667   3
  -2  -2   5 252.262 30.3233   1
  -4   2   5 245.946 26.6594   3
   2  -4   5 285.779 35.2912   1
   4  -3   0 106.176 12.1105   2
   3  -4   0 107.433 10.0150   2
  -3  -1   0 124.435 11.1432   5
  -3  -1   0 98.5066 6.29265   4
   1   3   0 100.291 6.39776   4
  -3  -1   1 6936.05 80.1222   1
   3  -4  -1 6850.26 88.0540   2
  -3  -1  -1 6730.47 76.7260   5
   1   3   1 6651.95 81.9812   4
  -3  -1   1 6782.83 93.1210   5
   3  -4   1 6617.64 88.7414   2
   3  -4   2 75.1142 12.1971   1
  -1  -3   2 125.059 10.5379   3
   4  -3   2 80.4647 10.8533   1
   1  -4   2 153.409 17.4654   1
   3  -4  -2 180.603 13.0717   2
   3  -4   2 190.968 13.8118   2
  -3  -1   2 85.4606 11.1943   5
  -1   4   2 113.138 13.0666   4
  -3  -1   2 98.7315 11.5497   1
  -1  -3   2 159.005 17.0694   1
   1  -4  -2 88.4717 9.29111   2
   1  -4   2 79.9422 9.32089   2
  -3   4   3 3015.44 76.0552   4
   3  -4   3 3105.01 84.8475   1
   1  -4   3 3047.28 87.8105   1
  -1  -3   3 3005.22 82.8154   1
  -1  -3   3 3248.74 67.9458   3
   1  -4   3 3014.05 51.8065   2
  -3  -1   3 2916.26 71.7432   1
   1  -4  -3 3053.74 49.2192   2
  -4   1   3 3120.69 61.8950   4
   4  -3   3 2968.77 74.1386   1
  -4   3   3 3020.52 70.4699   4
  -3  -1   3 3086.83 69.2986   5
  -3  -1   3 2987.06 65.9539   3
  -1   4   3 3042.07 60.0071   3
  -1  -3   4 46.8226 14.9564   1
  -3   4   4 46.4366 11.5618   3
  -3  -1   4 34.7395 12.2161   1
  -3  -1   4 49.7424 12.9305   3
  -1   4   4 47.5284 11.0290   3
  -4   3   4 47.1110 12.3290   4
  -3   4   4 42.7948 13.2056   4
   4  -3   4 59.6084 15.5693   1
   3  -4   4 45.1582 15.9830   1
  -3  -1   4 52.1747 11.3818   5
  -4   1   4 40.6749 10.3301   5
   1  -4   4 49.8792 16.2864   1
  -3   4   5 1064.82 48.9031   3
  -1  -3   5 1002.92 59.0173   1
  -1   4   5 1038.54 46.0214   3
  -3  -1   5 1073.20 50.5047   3
   3  -4   5 988.029 59.2888   1
  -4   3   5 995.900 49.3438   3
  -4   1   5 1040.75 51.4281   3
   4  -4   0 22091.9 202.533   2
  -4   0   0 21796.4 143.543   1
   0   4   1 3272.44 57.0354   4
   0   4   1 3052.54 27.8358   3
  -4   0  -1 3055.89 38.9473   1
  -4   0   1 3208.50 41.9568   1
   4  -4   1 3346.48 65.6424   2
   0   4   2 14422.8 123.837   3
   4  -4  -2 14801.7 159.304   2
   4  -4   2 14506.4 163.136   2
   0  -4   2 14632.6 184.224   1
   0   4   2 14576.8 165.011   4
  -4   0   2 14144.8 118.215   4
   4  -4   2 14689.1 169.005   1
  -4   0  -2 14529.8 119.574   5
  -4   0   2 14754.1 144.865   1
   0   4   3 1453.35 37.3206   3
  -4   0   3 1407.27 45.5328   1
   4  -4   3 1375.71 52.2544   1
  -4   0   3 1357.48 47.6432   5
   0  -4  -3 1424.98 34.2915   2
   0  -4   3 1362.49 34.8059   2
   0  -4   3 1413.82 59.8827   1
  -4   4   3 1370.03 50.5813   4
  -4   0   4 5497.71 101.061   5
   0   4   4 5724.22 94.0925   3
   0  -4   4 5431.47 131.904   1
  -4   4   4 5707.89 118.522   4
   4  -4   4 5534.17 125.213   1
  -4   0   4 5565.70 109.894   3
  -3  -2   0 95.2938 10.6412   5
   2  -5   0 104.960 11.2003   2
   3  -5   0 109.219 11.5718   2
  -2  -3   1 5215.97 52.1422   3
   3  -5   1 5313.79 84.9888   2
  -3  -2   1 5358.09 88.7780   5
   3  -5  -1 5421.90 83.9050   2
   5  -3   1 5285.17 56.5988   1
   5  -3  -1 5230.22 54.5235   1
   2  -5  -1 5329.27 80.3883   2
   2  -5   1 5102.20 79.9435   2
  -2  -3   2 62.9895 8.22890   3
  -2  -3   2 79.4041 13.1096   1
  -3  -2   2 75.9531 11.5752   5
   3  -5   2 118.028 16.3457   1
   3  -5  -2 69.0854 9.85450   2
   3  -5   2 69.5444 10.3712   2
  -3  -2   2 81.9349 12.0438   1
   2  -5  -2 86.5981 10.3637   2
  -2   5   2 84.9451 12.7395   4
   5  -3   2 81.5573 10.4610   1
  -3  -2   2 74.6471 8.87162   3
   2  -5   2 66.0189 9.59180   2
  -2  -3   3 2449.74 57.1257   3
   2  -5  -3 2527.78 50.6966   2
  -3  -2   3 2382.83 66.1191   1
   3  -5  -3 2439.31 51.9195   2
   3  -5   3 2533.79 56.7394   2
  -3  -2   3 2562.43 67.0973   5
   2  -5   3 2467.05 52.6889   2
  -5   2   3 2416.78 57.0958   4
  -3   5   3 2456.09 72.2025   4
  -5   3   3 2452.28 62.6193   4
   3  -5   3 2434.03 77.5605   1
  -2  -3   3 2436.58 73.0372   1
  -3  -2   3 2586.30 60.9346   3
  -2  -3   4 58.7939 16.5044   1
  -3   5   4 59.2399 12.8761   3
  -2   5   4 47.4311 11.4441   3
  -3  -2   4 42.7835 12.0988   3
  -2  -3   4 45.2226 11.8190   3
  -3   5   4 44.4489 13.5658   4
  -3  -2   4 39.1052 13.2064   1
   2  -5   4 33.1775 14.3572   1
  -5   3   4 38.5085 11.7047   4
   3  -5   4 89.8368 19.2078   1
  -4  -1   0 202.393 16.1360   5
   1   4   0 203.219 10.0770   4
   4  -5   0 200.704 16.1269   2
  -4  -1   1 5656.81 70.2804   1
   4  -5  -1 5554.80 89.1364   2
   4  -5   1 5401.55 89.7173   2
  -4  -1   1 5558.31 93.9225   5
  -4  -1  -1 5621.93 78.6442   5
   1   4   1 5474.35 78.1623   4
  -4  -1   2 147.546 13.3024   1
   5  -4   2 153.965 14.1681   1
   1  -5   2 169.719 20.4157   1
   4  -5  -2 161.379 15.3138   2
   4  -5   2 158.843 15.1853   2
  -1  -4   2 162.576 19.4982   1
   4  -5   2 164.490 17.8296   1
  -1   5   2 163.759 16.7360   4
  -1   5   2 160.436 10.1307   3
   1  -5  -2 177.840 14.5220   2
   1  -5   2 148.951 13.6237   2
   4  -5   3 2875.14 82.4496   1
   1  -5   3 2718.77 87.0656   1
  -1   5   3 2904.73 79.3822   4
  -4  -1   3 2735.99 71.9816   5
  -4  -1   3 2673.79 65.6237   1
   1  -5  -3 2884.21 55.1844   2
   5  -4   3 2718.08 69.4276   1
   1  -5   3 2676.94 55.0572   2
  -1  -4   3 2716.60 81.8501   1
  -4   5   3 2794.87 77.2452   4
  -5   4   3 2763.54 72.6513   4
  -1   5   3 2840.32 54.6708   3
   4  -5   4 91.6070 19.6556   1
  -4  -1   4 91.7819 16.0058   1
  -4  -1   4 92.1164 15.1015   5
   5  -4   4 89.1480 17.4197   1
  -5   4   4 77.2183 15.5492   4
  -1  -4   4 80.5366 18.8109   1
  -5   1   4 85.5981 15.2142   5
  -4   5   4 85.7738 17.1473   4
   1  -5   4 92.8358 20.1793   1
  -4  -1   4 98.1797 16.1373   3
   5  -5   0 76.8766 11.9433   2
   0   5   0 71.7242 7.63010   4
   5  -5  -1 4082.27 83.9067   2
   5  -5   1 3947.31 83.0570   2
   5  -5   1 3998.06 70.5885   1
   0   5   1 4020.37 69.5743   4
  -5   0   2 57.9514 8.25210   1
   5  -5   2 56.9168 11.5051   1
   0  -5   2 80.7451 15.5296   1
   0   5   2 49.8540 10.8386   4
   5  -5   3 2054.01 63.9871   1
  -5   0   3 2014.11 64.9007   5
   0  -5   3 2056.87 75.4577   1
  -5   5   3 1986.80 65.3595   4
   0  -5  -3 2185.18 50.8875   2
   0  -5   3 2107.25 50.2448   2
  -5   0   4 29.0076 11.2820   3
   0  -5   4 40.2136 16.2175   1
  -5   0   4 30.0971 11.5640   5
   5  -5   4 34.4052 14.9659   1
  -5   5   4 31.4661 12.2415   4
   3  -6   0 140.670 14.7063   2
  -3  -3   1 4771.45 47.7674   3
  -3  -3   1 4788.37 91.9445   5
   3  -6  -1 4868.72 86.1294   2
   3  -6   1 4826.81 87.2490   2
  -3  -3   2 94.7353 9.85408   3
   3  -6   2 107.592 16.7634   1
  -3  -3   2 106.018 14.6852   1
   3  -6   2 103.101 13.0681   2
   3  -6  -2 110.441 12.9822   2
  -3  -3   3 2416.45 70.5472   1
  -3  -3   3 2418.51 54.7185   3
   3  -6  -3 2245.51 52.1665   2
   3  -6   3 2252.85 54.8149   2
   3  -6   3 2286.23 78.9542   1
  -6   3   3 2298.67 59.5470   4
  -3  -3   4 63.0752 13.0950   3
  -3  -3   4 69.8737 16.6435   1
  -3   6   4 54.1330 15.5738   4
   3  -6   4 55.7663 17.1645   1
   4  -6   0 15041.2 173.569   2
  -4  -2   0 14765.3 170.574   5
   2  -6   0 14879.4 167.659   2
   4  -6   1 2396.45 61.4830   2
  -4  -2   1 2471.46 51.3447   1
   4  -6  -1 2379.48 60.1129   2
  -4  -2   1 2376.84 64.2233   5
   6  -4   1 2304.20 31.6179   1
   2  -6  -1 2472.56 58.3743   2
   2  -6   1 2343.35 57.9039   2
   4  -6  -2 9786.25 131.100   2
   4  -6   2 10108.9 139.686   2
  -2  -4   2 10528.0 156.055   1
   4  -6   2 9936.92 153.742   1
   2  -6  -2 10760.6 133.549   2
   2  -6   2 10176.5 133.279   2
  -2   6   2 10316.7 150.317   4
  -4  -2   2 10107.7 128.159   1
   6  -4   2 9791.69 109.264   1
   2  -6  -3 1186.45 38.1155   2
   4  -6  -3 1202.61 41.1774   2
   4  -6   3 1218.61 44.3695   2
  -4  -2   3 1133.31 44.1398   1
  -4  -2   3 1134.90 47.8971   5
   2  -6   3 1139.81 38.6314   2
  -2   6   3 1181.38 52.4629   4
  -4   6   3 1196.05 52.5716   4
  -2  -4   3 1116.13 51.5366   1
  -6   4   3 1123.15 45.6029   4
   4  -6   3 1087.80 52.2814   1
  -4  -2   3 1107.79 39.5666   3
  -4  -2   4 4368.91 91.5493   3
  -4   6   4 4413.37 110.263   4
  -2  -4   4 4022.15 105.399   1
   4  -6   4 4034.54 108.244   1
  -6   2   4 4097.76 94.2981   5
  -6   4   4 4279.86 95.1160   4
  -4  -2   4 4170.43 96.7850   1
   5  -6   0 25.9663 8.32800   2
  -5  -1   0 31.6303 8.98050   5
   5  -6  -1 3236.03 73.5462   2
   5  -6   1 3266.90 75.2094   2
  -5  -1  -1 3403.07 66.5318   5
  -5  -1   1 3382.77 81.0283   5
   6  -5   1 3300.24 54.0746   1
  -1   6   1 3436.78 70.1003   4
   5  -6  -2 28.4123 9.81683   2
   5  -6   2 17.7949 9.44611   2
   5  -6   2 21.4361 9.48876   1
   1  -6  -2 30.4009 8.53416   2
   1  -6   2 15.2192 7.98672   2
  -1  -5   2 32.1962 11.4729   1
   6  -5   2 34.2416 8.07024   1
  -1   6   2 25.5850 9.06036   4
   5  -6   3 1832.98 64.5124   1
  -5  -1   3 1763.57 62.6766   5
   1  -6   3 1840.48 74.1912   1
  -1  -5   3 1787.04 69.5828   1
  -1   6   3 1954.15 67.6782   4
   1  -6   3 1919.44 51.3886   2
   6  -5   3 1757.74 53.1758   1
  -5   6   3 1844.80 66.6530   4
  -6   5   3 1894.94 63.5031   4
  -5  -1   4 22.1425 11.4640   3
   1  -6   4 17.7465 13.4638   1
  -1  -5   4 18.7912 12.8861   1
  -5  -1   4 29.3233 12.0372   5
  -6   1   4 24.5019 11.8573   5
   5  -6   4 22.6158 13.8386   1
  -5   6   4 14.5920 11.0708   4
  -6   5   4 16.0185 10.6638   4
   6  -6   0 11670.0 165.645   2
   0   6   0 11512.4 115.240   4
   6  -6  -1 1506.55 54.7430   2
   6  -6   1 1454.57 54.7173   2
   6  -6   1 1636.19 45.0806   1
  -6   0  -1 1497.63 46.0561   5
   0   6   1 1532.82 43.0406   4
   0  -6   2 8897.86 157.971   1
   0   6   2 9102.20 134.724   4
   6  -6   2 8769.10 124.595   1
   6  -6   3 762.877 38.6982   1
  -6   0   3 835.973 46.4423   5
   0  -6   3 824.030 49.6118   1
   0  -6   3 802.658 33.7720   2
  -6   6   3 803.871 44.3690   4
  -6   0   4 3952.89 98.4336   5
  -6   6   4 4157.87 104.306   4
  -6   0   4 4230.90 95.9416   3
   4  -7   0 30.8754 9.00691   2
   3  -7   0 34.0935 9.78031   2
  -4  -3   1 2854.76 62.4533   1
  -4  -3   1 2852.56 77.0642   5
   4  -7  -1 2832.13 71.2636   2
   4  -7   1 2772.83 72.0466   2
   3  -7  -1 2867.62 70.1810   2
   3  -7   1 2768.00 69.9591   2
  -3  -4   2 27.5373 10.9094   1
   4  -7  -2 21.1133 9.17737   2
   4  -7   2 19.7462 9.14456   2
   3  -7  -2 24.3248 8.76823   2
   3  -7   2 24.2868 9.25671   2
  -4  -3   2 31.3871 9.89823   1
   3  -7   2 19.2677 12.8445   1
   4  -7   2 20.2706 10.4160   1
  -3   7   2 16.4213 10.1353   4
  -4  -3   3 1468.77 52.8273   1
   4  -7   3 1500.69 50.7877   2
   3  -7   3 1522.62 49.4795   2
   3  -7   3 1469.21 66.1885   1
   4  -7   3 1550.79 65.1726   1
  -3   7   3 1607.09 64.9141   4
  -7   4   3 1460.81 50.3777   4
  -3  -4   3 1496.68 59.2828   1
  -3  -4   4 30.1317 14.5484   1
   5  -7   0 129.693 16.7809   2
  -5  -2   0 107.859 15.2969   5
   2  -7   0 122.090 15.2901   2
   5  -7  -1 2705.94 70.3254   2
   5  -7   1 2770.01 73.0944   2
  -5  -2   1 2919.36 79.0936   5
   2  -7  -1 2866.80 68.2705   2
   2  -7   1 2891.29 69.4338   2
   5  -7  -2 71.4701 13.4674   2
   5  -7   2 72.0739 14.3096   2
   2  -7   2 68.2410 12.6677   2
  -5  -2   2 71.5705 14.8965   5
   2  -7  -2 82.4465 13.0016   2
  -2  -5   2 95.4053 17.7578   1
  -2   7   2 80.6701 15.0070   4
  -5  -2   2 73.2417 9.66214   3
   5  -7   2 70.2579 14.3024   1
  -5  -2   3 1623.99 62.4420   5
   2  -7   3 1660.90 51.1174   2
  -2   7   3 1677.61 65.9032   4
  -2  -5   3 1659.63 66.1237   1
  -5   7   3 1716.26 67.5727   4
  -7   5   3 1625.88 57.5107   4
   5  -7   3 1615.99 63.0944   1
   6  -7   0 11.1352 8.50249   2
  -6  -1   0 32.9461 10.5478   5
  -1   7   0 11.6536 5.77464   4
   6  -7  -1 2359.81 71.9566   2
   6  -7   1 2313.47 60.9722   1
   6  -7   1 2371.52 73.8820   2
  -6  -1  -1 2395.52 61.6084   5
  -6  -1   1 2351.31 74.0771   5
  -1   7   1 2374.14 59.1754   4
   1  -7  -1 2413.96 65.4564   2
   1  -7   1 2509.27 68.4576   2
   6  -7   2 15.4862 9.41537   1
   1  -7  -2 22.6688 8.78718   2
   1  -7   2 16.6804 8.91291   2
   1  -7   2 22.3663 13.5776   1
  -6  -1   2 25.2253 12.4561   5
  -1  -6   2 51.8880 14.9349   1
  -1   7   2 15.7641 8.87346   4
   6  -7  -2 18.3601 10.2722   2
   6  -7   2 5.71486 9.29113   2
   6  -7   3 1214.50 50.5166   1
  -6  -1   3 1386.36 60.5388   5
   1  -7   3 1270.00 63.8705   1
  -7   1   3 1322.76 58.0706   5
  -1  -6   3 1318.45 62.1794   1
   1  -7   3 1352.68 46.9823   2
  -6   7   3 1368.91 60.6505   4
  -6  -1   3 1375.15 47.5536   3
  -1  -6   3 1399.81 47.7776   2
  -7   0   0 20.4429 10.5186   5
  -7   0  -1 1842.24 56.9387   5
  -7   0   1 1822.27 67.2600   5
   0   7   1 1852.07 48.0067   4
   0  -7  -2 18.9968 9.48779   2
   0  -7   2 22.5108 10.8556   2
   0  -7   2 19.3017 12.7471   1
  -7   0   2 51.0944 15.4785   5
  -7   0   3 1148.52 57.3273   5
   0  -7   3 1065.90 58.2877   1
  -7   7   3 1098.57 53.9605   4
   4  -8   0 9011.63 143.881   2
  -4  -4   1 1203.44 42.3175   1
   4  -8  -1 1347.59 51.6844   2
   4  -8   1 1243.30 50.4214   2
   4  -8   2 6631.09 138.910   1
   4  -8  -2 7011.72 121.274   2
   4  -8   2 6747.91 121.988   2
   4  -8   3 605.014 43.4550   1
  -4   8   3 742.586 46.9513   4
   5  -8   0 9.72166 7.74567   2
   3  -8   0 3.63026 6.94175   2
   5  -8  -1 2166.67 68.3375   2
   5  -8   1 1973.11 66.3565   2
   3  -8  -1 2158.67 64.7956   2
   3  -8   1 2109.08 65.1482   2
   5  -8  -2 12.7463 7.89885   2
   5  -8   2 15.0572 9.36978   2
   3  -8  -2 6.14282 8.42467   2
   3  -8   2 2.84932 7.94570   2
   3  -8   2 1.05281 11.0010   1
   5  -8   2 10.3935 10.8673   1
  -3   8   2 8.65935 8.72703   4
  -3  -5   2 13.1102 9.75394   1
   3  -8   3 1146.94 60.9557   1
   5  -8   3 1096.59 53.4651   1
  -3  -5   3 1201.56 54.9599   1
  -6  -2   0 7215.24 128.071   5
   2  -8   0 7081.05 122.154   2
   6  -8  -1 1481.80 58.9808   2
   6  -8   1 1408.23 58.7974   2
  -6  -2   1 1517.38 61.7411   5
   2  -8  -1 1521.65 54.2851   2
  -2   8   1 1522.41 51.1346   4
   2  -8   1 1504.00 55.2154   2
   6  -8  -2 5652.63 116.680   2
   6  -8   2 5554.49 119.650   2
  -2  -6   2 5848.58 123.712   1
  -6  -2   2 5778.93 128.660   5
   6  -8   2 5477.22 110.427   1
   2  -8  -2 6076.25 111.245   2
   2  -8   2 5685.57 109.677   2
  -2   8   2 5963.03 116.648   4
   6  -8   3 698.168 41.4512   1
  -2  -6   3 711.608 45.2879   1
  -8   6   3 718.272 40.3372   4
   1  -8   0 7.77665 8.93673   2
  -7  -1   0 25.0041 10.9264   5
  -8   1   0 45.8203 15.2874   5
   7  -8   0 21.2202 12.2965   2
   7  -8  -1 1893.89 68.8193   2
   7  -8   1 1950.76 71.6897   2
  -7  -1   1 1893.47 70.5111   5
   1  -8  -1 1956.93 62.3799   2
   1  -8   1 2004.14 65.3841   2
   1  -8  -2 25.0421 10.1980   2
   1  -8   2 9.00460 9.18503   2
   1  -8   2 41.9631 16.0315   1
  -7  -1   2 15.8266 12.1243   5
  -8   1   2 20.2976 10.5903   5
  -1  -7   2 16.2631 12.6505   1
  -1   8   2 10.0559 9.06504   4
  -8   0   0 5997.14 126.327   5
  -8   0   1 1195.10 56.5388   5
   0  -8  -1 1271.58 52.2987   2
   0  -8   1 1294.42 55.6113   2
   0  -8  -2 4595.59 97.3812   2
   0  -8   2 4578.18 100.681   2
   5  -9   0 7.79428 9.46091   2
   4  -9   0 9.73261 8.95406   2
   5  -9  -1 1402.82 56.3947   2
   5  -9   1 1432.94 57.8480   2
   4  -9  -1 1417.03 55.3615   2
   4  -9   1 1454.35 56.8578   2
   5  -9  -2 12.5037 9.66478   2
   5  -9   2 17.9202 10.7521   2
   4  -9  -2 0.75065 8.70811   2
   4  -9   2 6.39489 9.09658   2
   4  -9   2 13.0974 12.5416   1
  -4   9   2 14.0388 11.4554   4
   5  -9   2 11.4225 11.7491   1
  -5   9   2 1.00359 11.3080   4
   6  -9   0 21.5654 11.3663   2
   3  -9   0 40.7439 11.3878   2
   6  -9  -1 1589.95 62.8306   2
   6  -9   1 1560.52 63.0970   2
   3  -9  -1 1734.11 61.0753   2
   3  -9   1 1651.13 60.8424   2
  -3   9   1 1580.87 56.3837   4
   6  -9  -2 20.2663 11.3387   2
   6  -9   2 17.9982 12.0836   2
   6  -9   2 13.8168 11.7996   1
   3  -9  -2 22.8320 10.0282   2
   3  -9   2 29.0190 11.3509   2
  -3   9   2 21.6403 12.3001   4
   7  -9   0 8.35314 11.6469   2
   2  -9   0 15.5565 9.93638   2
   7  -9  -1 1147.96 56.0266   2
   7  -9   1 1212.44 58.2857   2
  -7  -2   1 1145.19 56.1129   5
   2  -9  -1 1240.09 51.3796   2
   2  -9   1 1247.94 53.0349   2
  -8  -1   0-2.71459 11.3533   5
  -9   1   0 17.0090 17.0654   5
   0   0   0    0.00    0.00   0
TITL PrRhB_arc01 in P6/mmm
REM P6/mmm (#191 in standard setting)
CELL 0.71073   5.467550   5.467550   3.108370  90.0000  90.0000 120.0000
ZERR    1.00   0.000318   0.000318   0.000157   0.0000   0.0000   0.0000
LATT  1
SYMM -y, x-y, z
SYMM -x+y,-x, z
SYMM -x,-y, z
SYMM  y,-x+y, z
SYMM  x-y, x, z
SYMM  y, x,-z
SYMM  x-y,-y,-z
SYMM -x,-x+y,-z
SYMM -y,-x,-z
SYMM -x+y, y,-z
SYMM  x, x-y,-z
SFAC B Rh Pr
UNIT 2.00 3.00 1.00
SIZE 0.03 0.03 0.05
TREF
HKLF 4
END
;
_shelx_hkl_checksum     84738
_shelx_res_file
;
TITL prrhb132_a.res in P6/mmm
    shelx.res
    created by SHELXL-2016/6 at 14:48:16 on 08-Oct-2021
REM Old TITL prrhb132_a.res in P6/mmm
REM SHELXT solution in P6/mmm
REM R1 0.070, Rweak 0.001, Alpha 0.008, Orientation as input
REM Formula found by SHELXT: Rh3 Pr
CELL 0.71073   5.467550   5.467550   3.108370  90.0000  90.0000 120.0000
ZERR    1.00   0.000318   0.000318   0.000157   0.0000   0.0000   0.0000
LATT 1
SYMM -Y,+X-Y,+Z
SYMM +Y-X,-X,+Z
SYMM -X,-Y,+Z
SYMM +Y,-X+Y,+Z
SYMM -Y+X,+X,+Z
SYMM +Y,+X,-Z
SYMM -Y+X,-Y,-Z
SYMM -X,-X+Y,-Z
SYMM -Y,-X,-Z
SYMM +Y-X,+Y,-Z
SYMM +X,+X-Y,-Z
SFAC B Rh Pr
UNIT 2 3 1
L.S. 10
PLAN  10
list 3
fmap 2 53
ACTA
REM OMIT -3 60
REM <olex2.extras>
REM <HklSrc "%.\\PrRhB132.hkl">
REM </olex2.extras>
WGHT    0.034700
FVAR       1.53960   1.00556
PR01  3    0.000000    0.000000    0.000000    10.04167    0.00854    0.00854 =
         0.00780    0.00000    0.00000    0.00427
RH02  2    0.500000    0.000000    0.500000    20.12500    0.00506    0.00399 =
         0.01052    0.00000    0.00000    0.00199
B1    1    0.333333    0.666667    0.000000    10.08333    0.00972    0.00972 =
         0.00885    0.00000    0.00000    0.00486
HKLF 4
REM  prrhb132_a.res in P6/mmm
REM R1 =  0.0181 for     126 Fo > 4sig(Fo)  and  0.0183 for all     131 data
REM      9 parameters refined using      0 restraints
END
WGHT      0.0345      0.0000
REM Highest difference peak  1.833,  deepest hole -1.225,  1-sigma level  0.387
Q1    1   0.0000  0.0000  0.1987  10.08333  0.05    1.83
Q2    1   0.5000  0.0000  0.6780  10.25000  0.05    1.28
Q3    1   0.0000  0.0000 -0.5000  10.04167  0.05    1.15
Q4    1   0.3333  0.6667 -0.5000  10.08333  0.05    1.07
Q5    1   0.3656  0.1081  0.6042  11.00000  0.05    0.77
Q6    1   0.3333  0.6667  0.2601  10.16667  0.05    0.75
Q7    1   0.1043  0.2085 -0.2441  10.50000  0.05    0.74
Q8    1   0.6674 -0.1663  0.5000  10.25000  0.05    0.67
Q9    1   0.4117 -0.1767  0.6272  10.50000  0.05    0.54
Q10   1   0.4060  0.1192  0.7730  11.00000  0.05    0.39
;
_shelx_res_checksum     98423
data_II
_chemical_name_systematic
;
Neodymium trirhodium diboride
;
_chemical_name_common     ?
_chemical_formula_moiety     'Nd Rh3 B2'
_chemical_formula_sum     'Nd Rh3 B2'
_chemical_formula_iupac     'Nd Rh3 B2'
_chemical_formula_weight     474.59
_chemical_melting_point     ?
_chemical_compound_source     'synthesised by authors, see text'
_space_group_crystal_system     hexagonal
_space_group_name_H-M_alt     'P 6/m m m'
_space_group_name_Hall     '-P 6 2'
loop_
    _space_group_symop_operation_xyz
    'x, y, z'
    '-y, x-y, z'
    '-x+y, -x, z'
    '-x, -y, z'
    'y, -x+y, z'
    'x-y, x, z'
    'y, x, -z'
    'x-y, -y, -z'
    '-x, -x+y, -z'
    '-y, -x, -z'
    '-x+y, y, -z'
    'x, x-y, -z'
    '-x, -y, -z'
    'y, -x+y, -z'
    'x-y, x, -z'
    'x, y, -z'
    '-y, x-y, -z'
    '-x+y, -x, -z'
    '-y, -x, z'
    '-x+y, y, z'
    'x, x-y, z'
    'y, x, z'
    'x-y, -y, z'
    '-x, -x+y, z'
_cell_length_a     5.4527(2)
_cell_length_b     5.4527(2)
_cell_length_c     3.11066(13)
_cell_angle_alpha     90
_cell_angle_beta     90
_cell_angle_gamma     120
_cell_volume     80.096(8)
_cell_formula_units_Z     1
_cell_measurement_reflns_used     729
_cell_measurement_theta_min     4.3110
_cell_measurement_theta_max     40.6520
_cell_measurement_temperature     293(2)
_exptl_crystal_description     block
_exptl_crystal_colour     metallic
_exptl_crystal_size_max     0.049
_exptl_crystal_size_mid     0.045
_exptl_crystal_size_min     0.023
_exptl_crystal_density_diffrn     9.839
_exptl_crystal_density_meas     ?
_exptl_crystal_density_method     ?
_exptl_crystal_F_000     205
_exptl_absorpt_coefficient_mu     30.573
_exptl_absorpt_correction_type     numerical
_exptl_absorpt_process_details
;
(CrysAlisPro; Rigaku OD, 2021)
;
_exptl_absorpt_correction_T_min     0.424
_exptl_absorpt_correction_T_max     0.611
_diffrn_ambient_temperature     298(2)
_diffrn_source     'micro-focus sealed X-ray tube'
_diffrn_radiation_type     MoK\a
_diffrn_radiation_wavelength     0.71073
_diffrn_radiation_monochromator     mirror
_diffrn_measurement_device_type     'XtaLAB Synergy, Dualflex, HyPix'
_diffrn_measurement_device     'four-circle diffractometer'
_diffrn_measurement_method     '\w scans'
_diffrn_detector     'Hybrid Pixel Array Detector'
_diffrn_detector_area_resol_mean     10.0000
_diffrn_reflns_number     827
_diffrn_reflns_av_R_equivalents     0.0101
_diffrn_reflns_av_unetI/netI     0.0058
_diffrn_reflns_theta_min     4.316
_diffrn_reflns_theta_max     40.216
_diffrn_reflns_theta_full     25.242
_diffrn_measured_fraction_theta_max     1.000
_diffrn_measured_fraction_theta_full     1.000
_diffrn_reflns_limit_h_min     -9
_diffrn_reflns_limit_h_max     8
_diffrn_reflns_limit_k_min     -7
_diffrn_reflns_limit_k_max     9
_diffrn_reflns_limit_l_min     -3
_diffrn_reflns_limit_l_max     5
_reflns_number_total     131
_reflns_number_gt     130
_reflns_threshold_expression     'I > 2\s(I)'
_refine_ls_structure_factor_coef     Fsqd
_refine_ls_matrix_type     full
_refine_ls_R_factor_all     0.0125
_refine_ls_R_factor_gt     0.0121
_refine_ls_wR_factor_gt     0.0314
_refine_ls_wR_factor_ref     0.0315
_refine_ls_goodness_of_fit_ref     1.147
_refine_ls_restrained_S_all     1.147
_refine_ls_number_reflns     131
_refine_ls_number_parameters     8
_refine_ls_number_restraints     0
_refine_ls_hydrogen_treatment     undef
_refine_ls_weighting_scheme     calc
_refine_ls_weighting_details
                      'w=1/[\s^2^(Fo^2^)+(0.0220P)^2^] where P=(Fo^2^+2Fc^2^)/3'
_atom_sites_solution_hydrogens     .
_atom_sites_solution_primary     ?
_atom_sites_solution_secondary     ?
_refine_ls_shift/su_max     0.000
_refine_ls_shift/su_mean     0.000
_refine_diff_density_max     0.974
_refine_diff_density_min     -2.464
_refine_ls_extinction_method     none
_refine_ls_extinction_coef     .
loop_
    _atom_type_symbol
    _atom_type_description
    _atom_type_scat_dispersion_real
    _atom_type_scat_dispersion_imag
    _atom_type_scat_source
    'B' 'B' 0.0013 0.0007
                         'International Tables Vol C Tables 4.2.6.8 and 6.1.1.4'
    'Rh' 'Rh' -1.1178 0.9187
                         'International Tables Vol C Tables 4.2.6.8 and 6.1.1.4'
    'Nd' 'Nd' -0.1943 3.0179
                         'International Tables Vol C Tables 4.2.6.8 and 6.1.1.4'
_computing_data_collection
;
CrysAlisPro (Rigaku OD, 2021)
;
_computing_cell_refinement
;
CrysAlisPro (Rigaku OD, 2021)
;
_computing_data_reduction
;
CrysAlisPro (Rigaku OD, 2021)
;
_computing_structure_solution
;
SHELXT (Sheldrick, 2015a)
;
_computing_structure_refinement
;
SHELXL (Sheldrick, 2015b)
;
_computing_molecular_graphics
;
<i>VESTA</i> (Momma & Izumi, 2011)
;
_computing_publication_material
;
publCIF (Westrip, 2010)
;
loop_
    _atom_site_type_symbol
    _atom_site_label
    _atom_site_fract_x
    _atom_site_fract_y
    _atom_site_fract_z
    _atom_site_U_iso_or_equiv
    _atom_site_adp_type
    _atom_site_calc_flag
    _atom_site_occupancy
    _atom_site_disorder_assembly
    _atom_site_disorder_group
    Nd Nd1 0.000000 0.000000 0.000000 0.00818(9) Uani d 1 . .
    Rh Rh1 0.500000 0.000000 0.500000 0.00674(8) Uani d 1 . .
    B B1 0.333333 0.666667 0.000000 0.0093(6) Uani d 1 . .
loop_
    _atom_site_aniso_label
    _atom_site_aniso_U_11
    _atom_site_aniso_U_22
    _atom_site_aniso_U_33
    _atom_site_aniso_U_12
    _atom_site_aniso_U_13
    _atom_site_aniso_U_23
    Nd1 0.00896(10) 0.00896(10) 0.00662(12) 0.00448(5) 0.000 0.000
    Rh1 0.00492(9) 0.00390(11) 0.01104(12) 0.00195(5) 0.000 0.000
    B1 0.0100(9) 0.0100(9) 0.0079(12) 0.0050(4) 0.000 0.000
_geom_special_details
;
 All esds (except the esd in the dihedral angle between two l.s. planes)
 are estimated using the full covariance matrix.  The cell esds are taken
 into account individually in the estimation of esds in distances, angles
 and torsion angles; correlations between esds in cell parameters are only
 used when they are defined by crystal symmetry.  An approximate (isotropic)
 treatment of cell esds is used for estimating esds involving l.s. planes.
;
loop_
    _geom_bond_atom_site_label_1
    _geom_bond_atom_site_label_2
    _geom_bond_site_symmetry_2
    _geom_bond_distance
    _geom_bond_publ_flag
    Nd1 Nd1 1_556 3.11066(13) ?
    Nd1 Nd1 1_554 3.11066(13) ?
    Nd1 Rh1 3_665 3.13881(11) ?
    Nd1 Rh1 3_554 3.13881(11) ?
    Nd1 Rh1 2 3.13880(11) ?
    Nd1 Rh1 2_544 3.13880(11) ?
    Nd1 Rh1 . 3.13880(11) ?
    Nd1 Rh1 1_454 3.13880(11) ?
    Nd1 Rh1 3 3.13880(11) ?
    Nd1 Rh1 3_664 3.13880(11) ?
    Nd1 Rh1 1_455 3.13880(11) ?
    Nd1 Rh1 1_554 3.13880(11) ?
    Rh1 B1 13_666 2.21287(7) ?
    Rh1 B1 1_545 2.21287(6) ?
    Rh1 B1 13_665 2.21287(7) ?
    Rh1 B1 1_546 2.21287(7) ?
    Rh1 Rh1 2_655 2.72636(12) ?
    Rh1 Rh1 2_545 2.72636(12) ?
    Rh1 Rh1 3_665 2.72636(12) ?
    Rh1 Rh1 3_655 2.72636(12) ?
    Rh1 Rh1 1_556 3.11066(13) ?
    Rh1 Rh1 1_554 3.11066(13) ?
loop_
    _geom_angle_atom_site_label_1
    _geom_angle_atom_site_label_2
    _geom_angle_atom_site_label_3
    _geom_angle_site_symmetry_1
    _geom_angle_site_symmetry_3
    _geom_angle
    _geom_angle_publ_flag
    Nd1 Nd1 Nd1 1_556 1_554 180.0 ?
    Nd1 Nd1 Rh1 1_556 3_665 60.2960(10)
                                      ?
    Nd1 Nd1 Rh1 1_554 3_665 119.7040(10)
                                       ?
    Nd1 Nd1 Rh1 1_556 3_554 119.7040(10)
                                       ?
    Nd1 Nd1 Rh1 1_554 3_554 60.2960(10)
                                      ?
    Rh1 Nd1 Rh1 3_665 3_554 180.0 ?
    Nd1 Nd1 Rh1 1_556 2 60.2960(10)
                                  ?
    Nd1 Nd1 Rh1 1_554 2 119.7040(10)
                                   ?
    Rh1 Nd1 Rh1 3_665 2 51.4810(10)
                                  ?
    Rh1 Nd1 Rh1 3_554 2 128.5190(10)
                                   ?
    Nd1 Nd1 Rh1 1_556 2_544 119.7040(10)
                                       ?
    Nd1 Nd1 Rh1 1_554 2_544 60.2960(10)
                                      ?
    Rh1 Nd1 Rh1 3_665 2_544 128.5190(10)
                                       ?
    Rh1 Nd1 Rh1 3_554 2_544 51.4810(10)
                                      ?
    Rh1 Nd1 Rh1 2 2_544 180.0 ?
    Nd1 Nd1 Rh1 1_556 . 60.2960(10)
                                  ?
    Nd1 Nd1 Rh1 1_554 . 119.7040(10)
                                   ?
    Rh1 Nd1 Rh1 3_665 . 51.4810(10)
                                  ?
    Rh1 Nd1 Rh1 3_554 . 128.5190(10)
                                   ?
    Rh1 Nd1 Rh1 2 . 97.568(2) ?
    Rh1 Nd1 Rh1 2_544 . 82.432(2) ?
    Nd1 Nd1 Rh1 1_556 1_454 119.7040(10)
                                       ?
    Nd1 Nd1 Rh1 1_554 1_454 60.2960(10)
                                      ?
    Rh1 Nd1 Rh1 3_665 1_454 128.5190(10)
                                       ?
    Rh1 Nd1 Rh1 3_554 1_454 51.4810(10)
                                      ?
    Rh1 Nd1 Rh1 2 1_454 82.432(2) ?
    Rh1 Nd1 Rh1 2_544 1_454 97.568(2) ?
    Rh1 Nd1 Rh1 . 1_454 180.0 ?
    Nd1 Nd1 Rh1 1_556 3 60.296(2) ?
    Nd1 Nd1 Rh1 1_554 3 119.704(2) ?
    Rh1 Nd1 Rh1 3_665 3 120.592(3) ?
    Rh1 Nd1 Rh1 3_554 3 59.408(3) ?
    Rh1 Nd1 Rh1 2 3 97.568(2) ?
    Rh1 Nd1 Rh1 2_544 3 82.432(2) ?
    Rh1 Nd1 Rh1 . 3 97.568(2) ?
    Rh1 Nd1 Rh1 1_454 3 82.432(2) ?
    Nd1 Nd1 Rh1 1_556 3_664 119.704(2) ?
    Nd1 Nd1 Rh1 1_554 3_664 60.296(2) ?
    Rh1 Nd1 Rh1 3_665 3_664 59.408(3) ?
    Rh1 Nd1 Rh1 3_554 3_664 120.592(3) ?
    Rh1 Nd1 Rh1 2 3_664 82.432(2) ?
    Rh1 Nd1 Rh1 2_544 3_664 97.568(2) ?
    Rh1 Nd1 Rh1 . 3_664 82.432(2) ?
    Rh1 Nd1 Rh1 1_454 3_664 97.568(2) ?
    Rh1 Nd1 Rh1 3 3_664 180.0 ?
    Nd1 Nd1 Rh1 1_556 1_455 60.2960(10)
                                      ?
    Nd1 Nd1 Rh1 1_554 1_455 119.7040(10)
                                       ?
    Rh1 Nd1 Rh1 3_665 1_455 97.568(3) ?
    Rh1 Nd1 Rh1 3_554 1_455 82.432(3) ?
    Rh1 Nd1 Rh1 2 1_455 51.4810(10)
                                  ?
    Rh1 Nd1 Rh1 2_544 1_455 128.5190(10)
                                       ?
    Rh1 Nd1 Rh1 . 1_455 120.592(3) ?
    Rh1 Nd1 Rh1 1_454 1_455 59.408(3) ?
    Rh1 Nd1 Rh1 3 1_455 51.4810(10)
                                  ?
    Rh1 Nd1 Rh1 3_664 1_455 128.5190(10)
                                       ?
    Nd1 Nd1 Rh1 1_556 1_554 119.7040(10)
                                       ?
    Nd1 Nd1 Rh1 1_554 1_554 60.2960(10)
                                      ?
    Rh1 Nd1 Rh1 3_665 1_554 82.432(3) ?
    Rh1 Nd1 Rh1 3_554 1_554 97.568(3) ?
    Rh1 Nd1 Rh1 2 1_554 128.5190(10)
                                   ?
    Rh1 Nd1 Rh1 2_544 1_554 51.4810(10)
                                      ?
    Rh1 Nd1 Rh1 . 1_554 59.408(3) ?
    Rh1 Nd1 Rh1 1_454 1_554 120.592(3) ?
    Rh1 Nd1 Rh1 3 1_554 128.5190(10)
                                   ?
    Rh1 Nd1 Rh1 3_664 1_554 51.4810(10)
                                      ?
    Rh1 Nd1 Rh1 1_455 1_554 180.0 ?
    B1 Rh1 B1 13_666 1_545 180.0 ?
    B1 Rh1 B1 13_666 13_665 89.314(4) ?
    B1 Rh1 B1 1_545 13_665 90.686(4) ?
    B1 Rh1 B1 13_666 1_546 90.686(4) ?
    B1 Rh1 B1 1_545 1_546 89.314(4) ?
    B1 Rh1 B1 13_665 1_546 180.0 ?
    B1 Rh1 Rh1 13_666 2_655 51.9740(10)
                                      ?
    B1 Rh1 Rh1 1_545 2_655 128.0260(10)
                                      ?
    B1 Rh1 Rh1 13_665 2_655 51.9740(10)
                                      ?
    B1 Rh1 Rh1 1_546 2_655 128.0260(10)
                                      ?
    B1 Rh1 Rh1 13_666 2_545 128.0260(10)
                                       ?
    B1 Rh1 Rh1 1_545 2_545 51.9740(10)
                                     ?
    B1 Rh1 Rh1 13_665 2_545 128.026(2) ?
    B1 Rh1 Rh1 1_546 2_545 51.9740(10)
                                     ?
    Rh1 Rh1 Rh1 2_655 2_545 180.0 ?
    B1 Rh1 Rh1 13_666 3_665 51.9730(10)
                                      ?
    B1 Rh1 Rh1 1_545 3_665 128.0270(10)
                                      ?
    B1 Rh1 Rh1 13_665 3_665 51.9730(10)
                                      ?
    B1 Rh1 Rh1 1_546 3_665 128.0270(10)
                                      ?
    Rh1 Rh1 Rh1 2_655 3_665 60.0 ?
    Rh1 Rh1 Rh1 2_545 3_665 120.0 ?
    B1 Rh1 Rh1 13_666 3_655 128.027(2) ?
    B1 Rh1 Rh1 1_545 3_655 51.9730(10)
                                     ?
    B1 Rh1 Rh1 13_665 3_655 128.0270(10)
                                       ?
    B1 Rh1 Rh1 1_546 3_655 51.9730(10)
                                     ?
    Rh1 Rh1 Rh1 2_655 3_655 120.0 ?
    Rh1 Rh1 Rh1 2_545 3_655 60.0 ?
    Rh1 Rh1 Rh1 3_665 3_655 180.0 ?
    B1 Rh1 Rh1 13_666 1_556 45.343(2) ?
    B1 Rh1 Rh1 1_545 1_556 134.6570(10)
                                      ?
    B1 Rh1 Rh1 13_665 1_556 134.657(2) ?
    B1 Rh1 Rh1 1_546 1_556 45.343(2) ?
    Rh1 Rh1 Rh1 2_655 1_556 90.0 ?
    Rh1 Rh1 Rh1 2_545 1_556 90.0 ?
    Rh1 Rh1 Rh1 3_665 1_556 90.0 ?
    Rh1 Rh1 Rh1 3_655 1_556 90.0 ?
    B1 Rh1 Rh1 13_666 1_554 134.657(2) ?
    B1 Rh1 Rh1 1_545 1_554 45.343(2) ?
    B1 Rh1 Rh1 13_665 1_554 45.343(2) ?
    B1 Rh1 Rh1 1_546 1_554 134.657(2) ?
    Rh1 Rh1 Rh1 2_655 1_554 90.0 ?
    Rh1 Rh1 Rh1 2_545 1_554 90.0 ?
    Rh1 Rh1 Rh1 3_665 1_554 90.0 ?
    Rh1 Rh1 Rh1 3_655 1_554 90.0 ?
    Rh1 Rh1 Rh1 1_556 1_554 180.0 ?
    B1 Rh1 Nd1 13_666 . 110.381(2) ?
    B1 Rh1 Nd1 1_545 . 69.619(2) ?
    B1 Rh1 Nd1 13_665 . 69.617(2) ?
    B1 Rh1 Nd1 1_546 . 110.383(2) ?
    Rh1 Rh1 Nd1 2_655 . 115.7 ?
    Rh1 Rh1 Nd1 2_545 . 64.3 ?
    Rh1 Rh1 Nd1 3_665 . 64.2590(10)
                                  ?
    Rh1 Rh1 Nd1 3_655 . 115.7410(10)
                                   ?
    Rh1 Rh1 Nd1 1_556 . 119.7040(10)
                                   ?
    Rh1 Rh1 Nd1 1_554 . 60.2960(10)
                                  ?
    B1 Rh1 Nd1 13_666 1_656 69.619(2) ?
    B1 Rh1 Nd1 1_545 1_656 110.381(2) ?
    B1 Rh1 Nd1 13_665 1_656 110.383(2) ?
    B1 Rh1 Nd1 1_546 1_656 69.617(2) ?
    Rh1 Rh1 Nd1 2_655 1_656 64.3 ?
    Rh1 Rh1 Nd1 2_545 1_656 115.7 ?
    Rh1 Rh1 Nd1 3_665 1_656 115.7410(10)
                                       ?
    Rh1 Rh1 Nd1 3_655 1_656 64.2590(10)
                                      ?
    Rh1 Rh1 Nd1 1_556 1_656 60.2960(10)
                                      ?
    Rh1 Rh1 Nd1 1_554 1_656 119.7040(10)
                                       ?
    Nd1 Rh1 Nd1 . 1_656 180.0 ?
    Rh1 B1 Rh1 2_554 1_565 138.3320(10)
                                      ?
    Rh1 B1 Rh1 2_554 2 89.314(4) ?
    Rh1 B1 Rh1 1_565 2 76.053(3) ?
    Rh1 B1 Rh1 2_554 1_564 76.053(3) ?
    Rh1 B1 Rh1 1_565 1_564 89.314(4) ?
    Rh1 B1 Rh1 2 1_564 138.3320(10)
                                  ?
    Rh1 B1 Rh1 2_554 3_665 138.3320(10)
                                      ?
    Rh1 B1 Rh1 1_565 3_665 76.053(2) ?
    Rh1 B1 Rh1 2 3_665 76.053(3) ?
    Rh1 B1 Rh1 1_564 3_665 138.3320(10)
                                      ?
    Rh1 B1 Rh1 2_554 3_664 76.053(3) ?
    Rh1 B1 Rh1 1_565 3_664 138.3320(10)
                                      ?
    Rh1 B1 Rh1 2 3_664 138.332(2) ?
    Rh1 B1 Rh1 1_564 3_664 76.053(3) ?
    Rh1 B1 Rh1 3_665 3_664 89.314(4) ?
_shelx_space_group_comment
;
The symmetry employed for this shelxl refinement is uniquely defined
by the following loop, which should always be used as a source of
symmetry information in preference to the above space-group names.
They are only intended as comments.
;
_shelx_hkl_file
;
   0   0   1 10495.2 51.0593   4
   0   0   1 10683.9 64.8581   2
   0   0   2 50130.9 163.805   4
   0   0   2 50613.4 202.694   2
   0   0   3 1971.60 52.9629   2
   0   0   3 2075.03 41.7748   4
   0   0   4 14408.5 172.692   2
   0   0   4 14726.8 127.286   4
   0   0   5 336.462 30.6756   2
   1  -1   0 450.473 9.99254   1
   1  -1  -1 23537.7 68.1227   1
   0   1  -1 23745.7 72.7536   1
   0   1  -1 23682.6 97.3199   3
  -1   1  -1 23815.2 90.2552   2
   1  -1   1 23628.9 68.9499   1
  -1   1   1 23657.0 97.4402   4
   1   0  -1 23531.8 88.4060   3
   0  -1  -1 23746.5 98.3886   2
  -1   1   1 23543.3 72.3304   3
   1  -1   1 23526.5 97.3011   2
  -1   1   1 23350.9 99.4154   2
   1  -1  -1 23320.6 87.1492   2
   1  -1   1 23517.9 50.7716   4
   0   1   1 23591.5 92.4078   4
   0   1   1 23436.7 72.3919   1
  -1   0  -1 23564.9 77.1631   4
   1  -1   2 407.021 7.78151   1
   1   0   2 411.450 19.6678   2
   1  -1  -2 413.061 7.95476   1
   0   1   2 418.477 16.6230   4
   1  -1   2 423.372 18.9301   2
   0   1  -2 399.910 7.47563   1
   0  -1   2 404.899 18.8015   2
   0   1   2 424.590 8.07196   1
  -1   1   2 458.013 17.9946   4
   1  -1   2 411.260 12.3433   4
   1   0   2 440.773 15.1908   4
   1  -1   3 7661.84 102.432   2
   0  -1   3 7633.90 76.3164   4
   0  -1   3 7655.87 103.790   2
   0   1   3 7621.11 84.1158   4
   1  -1   3 7537.60 67.0401   4
   1   0   3 7556.37 75.9110   4
  -1   0   3 7522.23 84.5012   4
   1   0   3 7465.16 104.736   2
  -1   1   3 7607.18 88.4631   4
   1   0   4 232.631 15.6500   4
  -1   1   4 258.867 19.2494   4
   1  -1   4 229.148 22.6111   2
   0  -1   4 216.522 21.6098   2
   0   1   4 221.099 17.3794   4
   1  -1   4 230.512 13.9009   4
   0  -1   4 239.657 15.9427   4
   1   0   4 242.573 22.7672   2
  -1   1   4 253.913 24.0514   2
  -1   0   4 233.030 17.7071   4
   0  -1   5 2191.46 76.8561   2
  -1   1   5 2284.44 78.4849   2
   0   1   5 2227.65 56.9890   4
  -1   0   5 2266.01 57.6573   4
   1  -1   5 2316.26 77.8658   2
  -1   1   5 2387.53 62.7143   4
   1  -2   0 1384.37 21.9641   1
   1  -2   0 1337.66 17.9033   4
   1   1   0 1312.27 26.2553   5
  -1   2   0 1327.95 19.3268   4
   1  -2   0 1328.73 17.5112   5
  -2   1  -1 23923.5 100.959   2
  -2   1  -1 23936.4 66.7381   4
   1  -2  -1 23903.4 97.7452   2
   1  -2  -1 23793.4 91.3376   1
  -1   2  -1 24215.2 94.9168   1
   2  -1  -1 23873.9 83.7316   3
  -2   1   1 23881.9 76.7421   5
  -1   2   1 23983.0 108.971   4
  -1   2   1 23935.3 95.5829   1
   1  -2   1 23755.7 91.3759   1
  -1   2   2 812.586 28.1066   2
   1   1  -2 804.164 17.8734   1
   2  -1   2 745.856 26.2975   2
  -2   1   2 759.454 26.3082   2
   1   1   2 802.955 23.9446   4
   1  -2   2 778.820 26.0439   2
   1   1  -2 772.062 24.9293   3
  -1   2   2 814.852 25.7934   4
   1   1   2 791.931 17.9229   1
   2  -1   3 8297.61 109.557   2
  -2   1   3 7992.88 108.614   2
  -2   1   3 8259.09 98.6878   4
  -1   2   3 8205.46 97.3361   4
   1  -2   3 8158.66 64.4431   4
  -1   2   3 8198.57 113.539   2
   1  -2   3 8427.95 108.140   2
   1   1   3 8258.98 89.0381   4
  -1  -1   3 8222.22 110.256   2
   1  -2   4 413.523 29.6211   2
  -2   1   4 410.098 25.0604   4
  -2   1   4 451.965 31.4768   2
  -1  -1   4 417.901 30.0040   2
  -1  -1   4 424.732 23.0934   4
  -1   2   4 417.901 25.4711   4
  -2   1   5 2550.37 66.8978   4
   1  -2   5 2606.46 83.7386   2
  -1   2   5 2556.55 66.4745   4
  -1  -1   5 2594.20 84.3536   2
  -2   1   5 2513.31 84.6360   2
   2  -2   0 70579.8 96.4161   3
  -2   2   0 70563.8 136.261   4
   0   2   1 9454.69 73.1940   4
   2  -2   1 9350.71 59.1719   2
   0   2   1 9558.60 67.5452   1
   0   2  -1 9520.33 66.8990   1
  -2   2   1 9522.90 61.7308   2
   0   2  -2 38069.2 129.852   1
  -2   2   2 38164.0 186.009   4
   0   2  -2 37934.4 179.269   3
  -2   2   2 37450.5 182.631   2
   0   2   2 38155.1 175.080   4
   2  -2   2 38061.2 176.547   2
   0   2   2 37744.0 130.298   1
   2   0  -2 38104.8 171.788   3
   2  -2   3 2599.39 59.5246   2
   2  -2   3 2518.05 30.5045   4
   0   2   3 2459.14 52.9092   4
  -2   2   3 2582.79 61.5392   2
  -2   2   3 2552.54 55.8920   4
   2   0   3 2496.40 22.9309   1
   2   0  -3 2423.76 22.1563   1
   0  -2   3 2483.43 60.8534   2
   0  -2   4 11942.1 104.967   4
   0   2   4 11770.9 130.340   4
  -2   2   4 11959.4 138.494   4
  -2   2   4 11973.0 161.452   2
   0  -2   4 12170.4 159.671   2
  -2   0   4 11635.3 159.726   2
  -2   0   4 11860.5 132.177   4
   2  -2   4 12008.6 156.222   2
  -2   2   5 535.594 32.1558   4
   0  -2   5 519.984 38.3654   2
  -2   0   5 506.746 38.9132   2
  -2   0   5 549.237 30.9111   4
  -2   3   0 332.689 8.66502   3
   2   1   0 321.629 16.4449   5
  -2   3   0 336.605 11.6422   4
   2  -3   0 346.208 10.8001   4
   2  -3   0 356.383 10.0468   5
  -1   3  -1 14927.5 95.7625   3
   2  -3  -1 14984.5 75.2296   2
  -2   3   1 14870.0 53.0790   5
  -3   2  -1 14684.3 76.7365   2
  -2   3   1 14534.2 98.5747   4
   3  -2  -1 14854.9 54.5970   3
  -1   3   1 15116.9 96.4447   1
  -2   3   1 14929.3 94.3001   1
   2  -3   1 14808.0 42.9683   4
  -3   2   1 14897.8 82.3948   2
   2  -3   1 14709.5 77.4884   2
   1   2  -2 273.303 17.0142   3
   1  -3   2 333.914 18.4634   2
   3  -1  -2 302.699 15.4076   3
   2  -3   2 276.038 15.7539   2
  -1   3   2 298.845 13.2001   1
   2   1  -2 320.183 18.0101   3
  -2   3   2 294.119 17.6088   4
  -3   2   2 285.182 16.8958   2
  -3   1   2 298.975 18.6758   2
   1   2   2 274.866 13.8760   1
  -1   3   2 313.940 17.8006   4
   2  -3   3 6250.95 93.3605   2
   1  -3   3 6207.23 95.5908   2
  -1   3   3 6081.89 89.2101   4
   1  -3   3 6042.31 54.5452   4
   2   1   3 6037.85 53.6000   1
  -3   1   3 6213.71 99.8517   2
  -3   2   3 6256.49 94.2499   4
  -2   3   3 6055.88 90.7938   4
  -1  -2   3 6106.69 101.254   2
  -3   2   3 6111.11 97.1919   2
   1   2   3 6138.41 52.6100   1
  -3   1   4 181.503 21.9745   2
  -3   2   4 169.331 20.6815   2
  -1  -2   4 159.117 14.6669   4
  -1   3   4 168.009 17.2650   4
   1  -3   4 156.087 19.4727   2
   2  -3   4 164.973 19.1432   2
  -1  -2   4 163.266 20.8551   2
  -2   3   4 170.500 17.6775   4
  -2  -1   4 176.135 17.1564   4
  -3   1   4 187.313 18.9848   4
  -3   2   4 148.959 16.9462   4
  -3   1   5 2024.33 78.1100   2
  -2   3   5 2038.08 63.2042   4
   2  -3   5 2055.63 72.1824   2
  -1   3   5 2023.00 61.9993   4
   1  -3   5 2042.26 73.7161   2
  -1  -2   5 1976.33 74.9414   2
  -3   2   5 1964.97 62.7639   4
  -3   2   5 2098.20 78.0511   2
  -3   1   5 2084.88 64.4820   4
   0   3   0 793.994 23.5862   5
  -3   3   0 779.105 17.6964   4
   3  -3   1 15340.4 73.0978   2
   0   3   1 15288.4 106.892   1
   0   3  -1 15196.0 107.405   1
  -3   3   1 15034.3 76.9402   2
  -3   3   1 15196.6 106.343   4
   3   0  -2 628.060 25.1492   3
   0   3   2 597.070 20.8261   1
  -3   3   2 568.764 22.9433   2
   3  -3   2 608.414 22.9717   2
   0   3  -2 578.381 20.2634   1
   3  -3   3 6649.80 94.7771   2
   0   3   3 6624.19 59.8820   1
  -3   3   3 6722.20 100.258   4
  -3   3   3 6617.10 99.5038   2
  -3   0   3 6590.19 109.662   2
   0  -3   3 6674.48 105.558   2
  -3   3   4 296.465 26.2403   2
  -3   3   4 335.090 25.7316   4
   0  -3   4 326.727 28.2926   2
  -3   0   4 306.846 29.2065   2
   3  -3   4 331.697 25.8818   2
  -3   0   4 342.837 25.5619   4
  -3   0   5 2124.41 64.4608   4
   0  -3   5 2335.79 80.2260   2
  -3   3   5 2176.42 67.5762   4
  -3   0   5 2326.51 84.4078   2
   2   2   0 47833.0 224.718   5
  -2   4   0 48063.6 197.876   1
  -2   4   0 47677.1 139.431   3
  -2   4   1 4514.57 61.3193   4
  -2   4   1 4609.54 61.3850   1
   2  -4   1 4596.15 37.2576   4
  -2   4  -1 4517.06 55.0040   3
  -2   4   1 4647.79 38.9937   5
  -2   4  -1 4589.08 61.9387   1
   2   2  -2 28804.2 190.643   3
  -2   4   2 29219.0 155.548   1
  -2   4  -2 28609.1 150.389   1
  -4   2  -2 28653.0 83.1599   4
  -4   2   2 28476.8 178.002   2
   2  -4   2 28512.7 162.547   2
  -2  -2   3 1556.15 56.4339   2
   2   2   3 1581.40 34.4692   1
   2  -4   3 1597.25 47.9312   2
   2   2  -3 1530.61 33.5459   1
  -4   2   3 1687.82 54.3574   2
  -2   4   3 1613.34 50.4182   4
  -4   2   3 1634.28 53.8312   4
   2   2  -3 1600.71 51.1119   3
  -2   4   4 10552.7 140.164   4
   2  -4   4 10665.5 143.707   2
  -4   2   4 10604.0 157.223   2
  -2  -2   4 10622.0 166.420   2
  -4   2   4 10842.3 151.225   4
  -4   2   5 354.085 33.7907   2
   2  -4   5 347.404 30.7724   2
  -2   4   5 306.148 26.3685   4
  -2  -2   5 319.251 33.0128   2
  -4   2   5 289.205 26.7869   4
   1   3   0 209.434 14.7810   1
   3  -4   0 208.919 8.37328   5
  -3   4   0 212.815 10.8842   4
   3   1   0 213.731 15.5795   5
  -1   4   0 228.690 14.9244   1
  -3   4   1 10882.6 95.1110   4
  -1   4  -1 10803.0 100.440   1
  -1   4   1 10894.1 100.012   1
  -1   4  -1 10917.5 94.7004   3
   3  -4   1 10806.1 61.7049   2
   1   3  -1 10666.7 105.191   1
   1   3   1 10718.1 104.530   1
  -4   3  -1 10862.0 41.7262   4
  -1   4   1 10791.1 85.8894   5
  -4   3   1 10793.1 66.2946   2
   3   1  -1 10716.3 108.401   5
   4  -1  -2 184.142 13.6606   3
   3  -4   2 224.061 13.7567   2
  -1   4  -2 193.014 13.2916   1
   1   3  -2 177.074 16.0861   3
   3   1  -2 169.842 15.2415   3
  -1   4   2 175.131 12.8127   1
   1   3   2 329.172 17.8031   1
  -1   4   2 177.682 15.0683   4
  -4   3   2 242.636 15.4288   2
  -1   4  -2 191.880 15.4619   3
  -1  -3   3 5063.77 100.321   2
   1  -4   3 5003.97 88.9817   2
  -3   4   3 5094.23 90.6308   4
  -1   4   3 4867.06 86.7618   4
   3  -4   3 4779.35 78.3579   2
  -4   3   3 5201.61 94.1565   4
  -4   1   3 5009.87 97.0652   2
   1   3   3 5074.43 62.2587   1
  -4   3   3 4819.58 84.8285   2
   3   1  -3 4991.77 90.1006   3
   1   3  -3 4909.50 60.9423   1
   3  -4   4 133.052 17.1605   2
  -4   3   4 97.5446 15.7886   4
  -4   3   4 134.282 18.8758   2
  -3   4   4 102.604 15.6037   4
   1  -4   4 127.050 18.1027   2
  -4   1   4 152.444 21.8378   2
  -3  -1   4 123.416 20.1877   2
  -1  -3   4 110.916 18.2475   2
  -4   1   4 151.706 19.4975   4
  -4   1   5 1634.73 71.6085   2
   1  -4   5 1826.44 69.2778   2
  -3   4   5 1671.19 60.0770   4
  -1  -3   5 1789.22 73.5678   2
  -3  -1   5 1753.17 75.7461   2
  -4   3   5 1713.30 62.9075   4
  -4   1   5 1698.78 62.3667   4
   4  -4   0 35747.6 84.3830   5
   0   4   0 35858.5 192.691   1
   4   0   0 35498.2 191.918   5
  -4   4   0 35475.3 138.294   4
   0   4   1 5039.86 72.5593   5
  -4   4   1 5098.72 67.9136   4
   0   4   1 4919.77 71.4158   1
   0   4  -1 4887.36 72.2551   1
   4   0  -1 5059.35 73.7670   5
   4   0  -2 23155.7 172.528   3
  -4   4   2 23289.8 175.416   4
   0   4   2 23319.9 153.988   1
   0   4  -2 23128.9 151.843   1
   0   4  -3 2000.38 41.0969   1
  -4   4   3 1983.24 59.5501   4
   0   4   3 1966.26 41.2904   1
  -4   0   3 2031.55 67.3618   2
   0  -4   3 1977.62 61.9140   2
  -4   4   4 8685.70 136.465   4
  -4   0   4 8722.38 156.700   2
   0  -4   4 8760.13 146.736   2
  -4   0   5 443.308 32.9982   4
  -2   5   0 180.130 10.6001   3
   3   2   0 186.414 16.7422   5
   3  -5   0 199.331 7.63850   2
  -2   5   0 193.082 15.4299   1
  -3   5   0 177.856 14.0521   1
  -2   5  -1 7951.83 81.3983   3
   5  -3  -1 7666.60 42.1705   3
  -3   5   1 7553.30 30.3405   3
  -2   5   1 7730.29 90.7360   1
  -3   5   1 7808.35 88.4132   4
  -2   5   1 7810.98 62.1722   5
  -5   3   1 7786.67 64.6159   2
   3  -5   1 7709.96 57.7052   2
  -2   5  -1 7875.50 91.5332   1
  -2   5  -2 149.916 12.9978   1
   2   3  -2 164.373 16.8631   3
   3   2  -2 153.785 16.2200   3
   2   3  -2 150.917 14.2371   1
   2   3   2 153.016 14.5210   1
  -3   5   2 136.256 4.86946   5
  -3   5   2 158.837 15.1813   4
  -2   5   2 159.323 13.2345   1
   3  -5   2 161.604 12.1395   2
  -5   3   2 140.528 12.7549   2
  -2   5   2 171.078 11.0239   5
  -5   2   2 173.157 15.3903   2
   2  -5   2 162.526 13.4657   2
   5  -2  -2 149.053 11.1826   3
   3   2  -3 3973.54 86.1048   3
   3   2  -3 4038.66 66.4941   1
   3   2   3 4012.24 66.9518   1
   3  -5   3 3931.09 71.2701   2
  -2   5   3 3947.20 83.9219   4
  -5   3   3 3932.91 79.9166   2
  -3   5   3 3864.44 83.6464   4
   2   3   3 3985.68 63.9923   1
   2   3  -3 3942.04 62.5520   1
  -5   2   3 4018.40 85.9659   2
   2  -5   3 3943.81 75.6071   2
  -5   3   3 4027.31 90.9992   4
   2   3  -3 3908.09 86.4638   3
  -5   3   4 89.2341 16.3935   2
  -5   2   4 93.9175 17.5627   2
   3  -5   4 82.9913 13.6948   2
  -2   5   4 97.5901 15.8888   4
  -3   5   4 101.507 16.4590   4
   2  -5   4 114.792 17.1188   2
  -5   3   4 108.084 17.8706   4
  -5   2   4 124.883 19.5663   4
  -2  -3   4 120.193 20.7704   2
   1   4   0 338.039 21.3663   1
   4   1   0 341.128 21.6983   5
   5  -1   0 357.109 19.3866   5
   1   4   0 345.251 21.5132   5
  -5   4   0 334.446 15.2797   4
  -4   5   0 366.560 15.7171   4
  -1   5   0 384.640 21.8603   1
   1   4   1 8766.50 112.384   5
  -1   5   1 9095.41 103.462   1
  -1   5  -1 8851.60 102.073   1
  -1   5  -1 8982.74 97.0429   3
   4   1  -1 8697.39 108.181   5
   1   4  -1 8691.60 107.989   1
   1   4   1 8802.09 108.018   1
  -5   4  -1 8643.02 37.7266   4
  -4   5   1 8706.75 94.4415   4
  -5   4   1 8779.65 98.0898   4
  -1   5   1 8789.51 86.5455   5
   5  -1  -2 306.322 19.1011   3
   4   1  -2 310.739 22.3948   3
   4  -5   2 310.985 15.1894   2
  -1   5   2 303.842 18.9084   1
  -1   5  -2 305.007 19.1051   1
  -1   5   2 267.265 17.3958   5
   1   4   2 295.074 19.1996   1
   1   4  -2 299.322 19.2771   1
  -4   5   2 303.842 21.2563   4
  -5   4   2 306.183 16.5932   2
  -1   5  -2 344.517 22.1391   3
   4   1  -3 4492.48 90.7570   3
   1   4   3 4615.10 70.4801   1
   1   4  -3 4577.46 68.9163   1
  -1   5   3 4560.21 67.4602   1
  -1   5  -3 4555.91 66.7816   1
   4  -5   3 4624.82 74.6332   2
  -5   4   3 4452.13 80.8050   2
  -5   1   3 4426.08 97.6808   2
   1  -5   3 4563.73 90.0015   2
   1   4  -3 4618.89 95.6871   3
  -4   5   4 181.552 21.3341   4
   1  -5   4 188.371 22.3941   2
  -5   1   4 189.563 25.1628   2
  -5   4   4 176.280 21.5376   4
  -4  -1   4 146.716 22.8884   2
  -1  -4   4 180.361 23.8433   2
  -5   1   4 177.641 23.0318   4
   5   0   0 147.039 13.9534   5
  -5   5   0 130.325 9.75127   4
   0   5   0 134.612 13.8514   1
   0   5  -1 6513.81 93.5670   3
   5   0  -1 6222.82 89.5669   5
   0   5   1 6297.90 88.4223   5
  -5   5   1 6561.25 84.9766   4
   0   5   1 6224.06 91.9908   1
   0   5  -1 6354.35 93.2635   1
   0   5  -2 121.959 14.8663   3
   5   0  -2 135.236 15.0052   3
   0   5   2 94.6470 12.9189   5
  -5   5   2 133.804 14.9389   4
   0   5   2 114.439 12.8675   1
   0   5  -2 140.997 14.1188   1
  -5   0   3 3455.47 93.9706   2
   0  -5   3 3503.55 88.5145   2
   0   5  -3 3360.75 61.8470   1
  -5   5   3 3333.55 82.3036   4
   0   5   3 3314.48 62.2432   1
   5   0  -3 3266.11 74.9766   3
  -5   0   4 92.2516 19.4472   2
   0  -5   4 103.300 18.1697   2
  -5   5   4 79.5095 15.8312   4
  -3   6   0 228.806 18.1885   1
   6  -3   0 247.660 13.7967   5
   3   3   0 234.745 20.1543   5
  -3   6   0 217.268 11.0475   3
  -3   6   1 7036.30 46.1423   3
   6  -3  -1 7075.59 57.1263   3
  -3   6   1 7101.19 96.4588   1
  -3   6  -1 7266.99 97.7368   1
   3   3  -2 194.991 18.9185   1
   3   3   2 218.374 19.7819   1
   3   3  -2 199.571 20.1494   3
  -3   6   2 235.091 19.6084   4
  -6   3   2 184.315 14.9647   2
   3  -6   2 199.425 13.5894   2
   3   3  -3 3748.39 90.2748   3
   3   3   3 3651.68 69.7761   1
   3   3  -3 3691.95 70.0411   1
   3  -6   3 3694.84 68.3900   2
  -6   3   3 3709.33 76.7824   2
  -6   3   4 112.785 17.5724   2
  -6   3   4 127.310 20.8590   4
  -3  -3   4 114.452 21.4836   2
  -2   6   0 22313.9 133.647   3
   2   4   0 22978.9 197.574   1
   6  -4   0 22322.6 99.1268   5
   4   2   0 23145.6 193.370   5
  -2   6   0 22324.3 188.561   1
   6  -2   0 22841.0 151.042   5
  -2   6  -1 3657.48 62.1704   3
   2   4  -1 3581.60 77.5006   1
   2   4   1 3594.37 77.8121   1
   2   4   1 3681.97 80.3068   5
  -4   6   1 3596.51 64.5989   4
  -2   6   1 3547.11 71.0038   1
  -2   6  -1 3379.44 67.3385   1
  -6   4  -1 3436.38 35.8165   4
  -6   4   1 3621.91 69.5558   4
  -6   2   2 15478.1 148.495   2
   6  -2  -2 15752.8 120.052   3
   2  -6   2 15609.5 135.213   2
   2   4  -2 15981.5 176.776   3
   4   2  -2 15609.6 171.584   3
  -2   6   2 15566.8 103.647   5
   2   4   2 15889.9 156.902   1
   2   4  -2 15747.4 155.484   1
  -6   4   2 15420.1 111.125   2
  -4   6   2 15512.7 156.661   4
  -6   4   2 15823.3 167.835   4
  -2   6   2 15561.2 142.390   1
  -2   6  -2 15642.6 143.447   1
   2   4  -3 1552.04 58.8390   3
   4   2  -3 1675.56 61.2514   3
   4   2  -3 1603.96 48.7972   1
   4   2   3 1575.65 48.2445   1
  -6   4   3 1596.34 47.1843   2
  -4   6   3 1633.81 57.2633   4
   2   4   3 1601.63 46.0488   1
   2   4  -3 1664.16 46.2963   1
  -6   2   3 1553.23 54.2965   2
   2  -6   3 1589.31 49.4229   2
  -6   4   3 1612.23 60.0826   4
  -4   6   4 6601.13 122.993   4
   2  -6   4 6389.82 111.137   2
  -6   2   4 6459.55 122.989   2
  -6   4   4 6567.12 132.087   4
  -6   2   4 6728.23 135.327   4
  -4  -2   4 6438.21 140.708   2
  -2  -4   4 6627.17 142.011   2
  -1   6   0 47.3910 9.59494   1
   6  -1   0 50.9921 8.97046   5
   5   1   0 50.4654 10.0709   5
   1   5   0 55.5675 10.7928   1
   1   5   0 63.7899 11.0196   5
  -6   5   0 49.3848 7.16849   4
  -1   6  -1 5430.21 82.7047   3
  -1   6   1 5287.66 89.6332   1
  -1   6  -1 5453.91 91.0623   1
  -1   6   1 5427.36 74.2033   5
   1   5   1 5492.02 94.8130   5
   1   5   1 5387.44 94.1499   1
   1   5  -1 5599.59 95.6350   1
  -5   6   1 5601.58 82.4193   4
  -6   5   1 5407.49 83.0138   4
   6  -1  -2 55.3872 9.75951   3
   5   1  -2 58.2850 11.7750   3
   1   5   2 92.0663 13.8464   5
   1   5  -2 49.2408 10.2505   1
  -1   6  -2 59.5741 10.6475   1
  -1   6   2 46.0008 8.68185   5
   1   5   2 54.2848 10.7869   1
  -5   6   2 50.2551 10.2917   4
  -6   5   2 44.7242 10.0933   4
  -1   6  -2 79.9065 12.2084   3
  -1   6   2 54.4388 10.1061   1
   5   1  -3 2964.59 77.2947   3
  -1   6   3 2977.87 61.3935   1
   1   5   3 3057.16 64.5763   1
  -1   6  -3 2922.72 60.2828   1
   1   5  -3 2889.71 61.7568   1
  -5   6   3 3000.18 79.3307   4
  -6   5   3 2946.32 80.7921   4
  -1   6   3 2826.33 60.8381   5
  -6   1   3 2969.93 81.4647   2
   1  -6   3 2904.04 74.6761   2
   1  -6   4 46.1998 13.4786   2
  -6   1   4 45.6397 14.4013   2
  -5  -1   4 72.9994 17.9405   2
  -1  -5   4 68.1796 17.2316   2
  -6   1   4 50.3900 15.4314   4
  -6   6   0 19408.7 124.845   4
   0   6   0 19385.5 183.358   1
   0   6  -1 2424.42 62.3267   3
   0   6   1 2417.96 58.6091   5
  -6   6   1 2384.27 55.7539   4
   0   6   1 2522.81 66.6999   1
   0   6  -1 2513.92 66.9768   1
   0   6  -2 14249.8 164.283   3
   0   6   2 13704.0 149.620   1
   0   6  -2 13792.7 149.305   1
   6   0  -2 14476.1 153.669   3
   0   6   2 13984.2 148.547   5
  -6   6   2 13918.3 156.245   4
  -6   0   3 1132.10 53.2159   2
   0  -6   3 1195.62 53.8757   2
   0   6   3 1117.43 44.1927   5
   0   6  -3 1079.80 37.8571   1
  -6   6   3 1111.81 49.6399   4
   6   0  -3 1207.49 46.1912   3
  -6   0   4 6176.81 129.221   2
   0  -6   4 6343.25 128.851   2
  -3   7   0 51.0660 10.4414   1
   7  -3   0 53.4647 8.43728   5
   4   3   0 50.2709 11.3578   5
   3   4   0 53.5947 12.3954   1
  -3   7   0 59.7345 6.87513   3
   3   4  -1 4426.82 96.6234   1
   3   4   1 4182.19 94.1809   1
  -3   7   1 4288.85 83.5021   1
  -3   7  -1 4464.51 84.8031   1
   3   4   1 4502.19 96.0468   5
   4   3   1 4406.56 94.3019   5
  -7   3   2 45.7200 8.82979   2
   3   4  -2 45.2979 12.1293   3
   4   3  -2 59.1092 13.1130   3
   3   4   2 39.5933 11.3557   5
  -7   4   2 72.0113 13.3682   4
   3   4   2 36.9550 11.0398   1
   3   4  -3 2389.16 76.3961   3
   4   3  -3 2388.44 76.9156   3
   4   3  -3 2277.61 61.4797   1
   3   4  -3 2369.41 60.8348   1
  -7   4   3 2415.30 76.3165   4
  -7   3   3 2431.53 76.7584   4
  -2   7   0 190.719 13.7300   3
   2   5   0 174.729 19.0238   5
   5   2   0 169.002 18.2229   5
   7  -2   0 184.005 15.6411   5
   2   5   0 170.612 19.4258   1
  -2   7   0 176.886 18.0119   1
  -7   5   0 157.054 12.8152   4
  -2   7  -1 4734.87 76.6774   3
   2   5   1 4803.38 97.1515   5
   5   2   1 4757.84 97.3792   5
   2   5   1 4517.55 95.0585   1
  -2   7   1 4485.62 85.2035   1
  -2   7  -1 4488.14 85.2269   1
  -7   5   1 4773.71 84.0098   4
   2   5  -1 4532.83 94.4758   1
  -7   2   2 118.929 14.6251   2
   5   2  -2 118.599 16.8760   3
   2   5   2 118.389 16.9616   5
  -5   7   2 148.582 17.2033   4
   2   5   2 132.894 16.6466   1
   2   5  -2 126.313 16.1887   1
  -7   5   2 142.099 17.6248   4
  -2   7   2 118.834 14.9989   1
  -2   7  -2 114.370 14.6398   1
   2   5  -3 2636.17 80.7721   3
   5   2  -3 2579.36 77.7153   3
   5   2  -3 2578.93 69.1781   1
   2   5   3 2569.31 75.0916   5
  -5   7   3 2635.32 75.5921   4
  -7   5   3 2684.03 79.7510   4
  -7   2   3 2544.57 68.1170   2
   2   5  -3 2806.83 66.5419   1
  -1   7   0 36.6648 8.22102   3
  -1   7   0 20.0249 7.94528   1
   1   6   0 17.9650 8.19142   1
   6   1   0 30.9363 9.20592   5
   7  -1   0 25.6434 7.73195   5
  -7   6   0 53.7966 7.78108   4
  -1   7  -1 3821.16 75.8161   3
   1   6  -1 3774.21 85.6830   3
  -1   7   1 3721.46 83.1890   1
  -1   7  -1 3822.84 84.3384   1
   1   6   1 3786.79 83.1077   5
   6   1   1 3914.08 86.9539   5
  -6   7   1 3608.29 69.4251   4
  -7   6   1 4030.52 76.9164   4
   1   6   1 3650.70 85.4910   1
   1   6  -1 3780.84 87.0042   1
  -1   7   2 21.0005 8.02732   1
  -1   7  -2 22.4810 8.82509   3
   1   6  -2 15.5822 8.67483   3
  -1   7  -2 22.8108 8.48356   1
   6   1  -2 28.3918 9.80295   3
  -1   7   2 22.6500 6.96650   5
   1   6   2 23.4256 9.27428   5
   1   6   2 17.0671 9.05639   1
  -6   7   2 39.7961 10.4954   4
   1   6  -2 25.2546 9.75804   1
  -7   6   2 17.4490 8.54009   4
   6   1  -3 2118.08 64.7818   3
   1   6  -3 2118.59 57.6650   1
  -1   7  -3 2063.40 54.9189   1
   1   6   3 2076.98 64.3445   5
  -6   7   3 2146.94 68.8464   4
  -7   6   3 2202.31 71.4592   4
  -7   1   3 2094.33 66.8537   2
   1  -7   3 2083.91 63.8570   2
   1   6  -3 2289.59 74.8355   3
   7   0   0 32.0853 9.27964   5
   0   7   0 26.3318 9.52150   1
   0   7   1 2806.66 75.4642   1
   0   7  -1 2919.27 76.5313   1
   0   7  -1 2875.96 71.7997   3
   7   0   1 2806.32 72.3143   5
  -7   7   1 3087.87 66.9314   4
   0   7  -2 40.2129 11.8017   3
   7   0  -2 40.1177 10.2348   3
   0   7   2 52.7137 11.7648   5
   0   7   2 37.8383 11.0730   1
   0   7  -2 31.5472 10.0251   1
  -7   7   2 36.0773 10.8782   4
   0  -7   3 1713.83 64.4407   2
  -7   7   3 1729.69 63.4316   4
  -7   0   3 1747.41 64.6174   2
   4   4   0 13945.8 193.587   1
   4   4   0 14482.7 178.484   5
   4   4  -1 2076.60 74.1511   1
   4   4   1 1925.37 70.3417   1
   4   4  -2 9960.25 154.535   3
   4   4  -2 10242.1 154.838   1
   4   4   2 10230.6 152.956   1
   4   4   2 9719.86 146.661   5
  -8   4   2 9896.32 143.880   4
   4   4  -3 948.361 50.0557   3
   4   4   3 931.772 47.5102   5
  -8   4   3 1001.54 49.2568   4
   3   5   0 1.95747 7.71674   1
   5   3   0 17.7238 8.35624   5
  -3   8   0 10.6788 7.73414   1
  -8   5   0 25.2208 7.14960   4
   3   5   1 3396.04 86.9111   5
   3   5   1 3130.75 87.0684   1
   3   5  -1 3296.13 88.8554   1
  -3   8   1 3201.27 76.8157   1
  -3   8  -1 3317.13 77.8299   1
   5   3   1 3254.56 84.4762   5
  -8   5   1 3329.51 72.9660   4
   3   5   2 17.0092 9.11078   1
   3   5  -2 29.8617 10.7986   1
   3   5  -2 7.68193 9.03156   3
   5   3  -2 16.7764 9.55709   3
   3   5   2 12.2154 9.15037   5
   5   3   2 31.9394 11.4777   5
  -8   5   2 17.5665 9.72165   4
   3   5  -3 1877.80 69.8373   3
   5   3  -3 1836.11 67.1131   3
   3   5   3 1870.95 64.3100   5
  -8   5   3 1807.55 65.1581   4
  -8   3   3 1804.10 65.8293   4
  -2   8   0 11885.5 114.646   3
   6   2   0 11780.9 153.122   5
   2   6   0 11662.4 163.819   1
   2   6   1 2228.29 68.7436   5
   6   2   1 2324.04 70.6308   5
   8  -2   1 2281.90 59.5649   5
   2   6   1 2329.73 73.0468   1
   2   6  -1 2245.73 71.5382   1
  -8   6   1 2387.36 60.8338   4
  -2   8   1 2308.56 66.5978   1
  -2   8  -1 2397.49 68.0487   1
  -2   8  -1 2254.03 54.9631   3
   2   6  -2 8464.40 144.797   3
  -2   8   2 8664.82 126.197   1
   6   2  -2 8592.69 133.485   3
  -2   8  -2 8462.63 123.945   1
   2   6   2 8436.24 133.618   5
   6   2   2 8176.73 135.029   5
  -8   6   2 8852.71 132.945   4
   2   6   2 8545.93 135.357   1
   2   6  -2 8526.39 134.154   1
   6   2  -3 1110.59 48.7180   3
   2   6   3 1101.21 48.9557   5
  -1   8   0 41.6404 9.11971   3
   7   1   0 31.9966 9.83055   5
   8  -1   0 38.6594 9.39737   5
   1   7   0 21.4661 9.99832   1
  -1   8   0 25.3300 10.1068   1
  -1   8  -1 3081.74 71.7962   3
   1   7  -1 3110.79 82.3051   3
  -1   8   1 3101.69 81.1926   1
   7   1   1 2980.15 77.9354   5
  -1   8  -1 3089.02 81.2647   1
   8  -1   1 3063.96 72.8175   5
   1   7   1 3203.31 87.2729   1
   1   7  -1 3217.75 87.4102   1
   1   7   2 37.0935 11.3287   1
   1   7  -2 43.3803 13.3881   3
   7   1  -2 28.2382 9.95096   3
   1   7  -2 25.6619 10.3987   1
  -1   8   2 27.6542 10.0085   1
   1   7   2 31.5540 10.3904   5
   7   1   2 27.8266 10.5120   5
  -7   8   2 29.5471 10.4780   4
  -8   7   2 43.1241 11.4022   4
  -1   8  -2 38.6291 11.4153   1
   0   8   0 9101.12 145.625   1
   0   8   0 8976.94 126.415   3
   8   0   0 9041.00 125.639   5
   0   8  -1 1852.81 60.3265   3
   0   8   1 1962.47 67.5031   1
   0   8  -1 1907.35 66.6994   1
   8   0   1 1840.38 58.9887   5
   0   8   2 6771.00 119.685   1
   0   8  -2 6675.98 117.763   1
   5   4   0 29.9164 10.8177   5
   5   4   0 8.07544 9.26897   1
   4   5   0 9.02409 9.55335   1
   5   4  -1 2219.94 80.0734   1
   5   4   1 2166.69 77.4966   1
   4   5   1 2230.04 72.5804   5
   5   4   1 2127.58 70.1592   5
   4   5   1 2140.54 75.9320   1
   4   5  -1 2247.88 79.1102   1
  -9   5   1 2143.42 58.9406   4
   4   5   2 15.7402 10.1234   1
   4   5  -2 29.3210 11.5158   1
   4   5  -2 7.79516 8.52298   3
   5   4  -2 16.7770 10.1908   3
   4   5   2 10.5050 8.87624   5
   5   4  -2 7.82940 8.82388   1
   5   4   2 20.2142 11.0383   1
  -9   4   2 26.3247 10.2554   4
   3   6   0 41.2416 13.4836   1
   6   3   0 31.9254 10.3346   5
  -3   9   0 41.8079 10.6807   1
   3   6   1 2515.04 76.3403   5
   6   3   1 2429.21 73.7748   5
   3   6   1 2418.33 78.6350   1
   3   6  -1 2374.50 78.8634   1
  -3   9   1 2531.49 73.1972   1
  -3   9  -1 2546.12 73.4329   1
   6   3  -2 22.9188 9.90937   3
   3   6   2 46.0866 12.0227   5
   3   6   2 31.2244 10.9491   1
   3   6  -2 39.6682 12.4685   1
   6   3  -2 30.9679 12.2603   1
   6   3   2 27.8898 12.4172   1
  -9   6   2 39.2361 11.4314   4
  -2   9   0 7.72895 8.39826   1
   7   2   0 13.5728 8.55306   5
   2   7   0 18.3643 10.9296   1
   2   7  -1 1917.49 68.9222   3
   7   2   1 1776.88 61.8200   5
   2   7   1 1808.90 68.5394   1
   2   7  -1 1907.02 70.0376   1
  -2   9   1 1795.10 62.3842   1
  -2   9  -1 1823.27 63.3188   1
   1   8   0 6.40060 7.10671   3
   8   1   0 48.8435 11.4431   5
   0   0   0    0.00    0.00   0
TITL SmRhB_arc01 in P6/mmm
REM P6/mmm (#191 in standard setting)
CELL 0.71073   5.452720   5.452720   3.110663  90.0000  90.0000 120.0000
ZERR    1.00   0.000237   0.000237   0.000133   0.0000   0.0000   0.0000
LATT  1
SYMM -y, x-y, z
SYMM -x+y,-x, z
SYMM -x,-y, z
SYMM  y,-x+y, z
SYMM  x-y, x, z
SYMM  y, x,-z
SYMM  x-y,-y,-z
SYMM -x,-x+y,-z
SYMM -y,-x,-z
SYMM -x+y, y,-z
SYMM  x, x-y,-z
SFAC B Rh Nd
UNIT 2.00 3.00 1.00
SIZE 0.02 0.04 0.05
TREF
HKLF 4
END
;
_shelx_hkl_checksum     1640
_shelx_res_file
;
TITL prrhb132_a.res in P6/mmm
    shelx.res
    created by SHELXL-2016/6 at 15:14:59 on 15-Aug-2021
REM Old TITL prrhb132_a.res in P6/mmm
REM SHELXT solution in P6/mmm
REM R1 0.070, Rweak 0.001, Alpha 0.008, Orientation as input
REM Formula found by SHELXT: Rh3 Pr
CELL 0.71073   5.452720   5.452720   3.110663  90.0000  90.0000 120.0000
ZERR    1.00   0.000237   0.000237   0.000133   0.0000   0.0000   0.0000
LATT 1
SYMM -Y,+X-Y,+Z
SYMM +Y-X,-X,+Z
SYMM -X,-Y,+Z
SYMM +Y,-X+Y,+Z
SYMM -Y+X,+X,+Z
SYMM +Y,+X,-Z
SYMM -Y+X,-Y,-Z
SYMM -X,-X+Y,-Z
SYMM -Y,-X,-Z
SYMM +Y-X,+Y,-Z
SYMM +X,+X-Y,-Z
SFAC B Rh Nd
UNIT 2 3 1
L.S. 10
PLAN  10
list 3
fmap 2 53
ACTA
REM OMIT -3 60
REM <olex2.extras>
REM <HklSrc "%.\\PrRhB132.hkl">
REM </olex2.extras>
WGHT    0.022000
FVAR       1.92271
ND01  3    0.000000    0.000000    0.000000    10.04167    0.00896    0.00896 =
         0.00662    0.00000    0.00000    0.00448
RH02  2    0.500000    0.000000    0.500000    10.12500    0.00492    0.00390 =
         0.01104    0.00000    0.00000    0.00195
B1    1    0.333333    0.666667    0.000000    10.08333    0.01001    0.01001 =
         0.00790    0.00000    0.00000    0.00501
HKLF 4
REM  prrhb132_a.res in P6/mmm
REM R1 =  0.0121 for     130 Fo > 4sig(Fo)  and  0.0125 for all     131 data
REM      8 parameters refined using      0 restraints
END
WGHT      0.0216      0.0051
REM Highest difference peak  0.974,  deepest hole -2.464,  1-sigma level  0.320
Q1    1   0.0000  0.0000  0.1977  10.08333  0.05    0.97
Q2    1   0.3333  0.6667 -0.2558  10.16667  0.05    0.72
Q3    1   0.5000  0.0000  0.6840  10.25000  0.05    0.69
Q4    1  -0.1608 -0.3216 -0.2368  10.50000  0.05    0.69
Q5    1   0.1634  0.0000  0.0000  10.25000  0.05    0.61
Q6    1   0.6458 -0.0980  0.3448  11.00000  0.05    0.48
Q7    1   0.2592  0.5184  0.3062  10.50000  0.05    0.45
Q8    1   0.1110 -0.1110  0.1638  10.50000  0.05    0.45
Q9    1   0.6896  0.0000  0.5000  10.25000  0.05    0.43
Q10   1   0.7470 -0.1265  0.5000  10.25000  0.05    0.36
;
_shelx_res_checksum     56486
data_III
_chemical_name_systematic
;
Samarium trirhodium diboride
;
_chemical_name_common     ?
_chemical_formula_moiety     'Sm Rh3 B2'
_chemical_formula_sum     'Sm Rh3 B2'
_chemical_formula_iupac     'Sm Rh3 B2'
_chemical_formula_weight     480.70
_chemical_melting_point     ?
_chemical_compound_source     'synthesised by authors, see text'
_space_group_crystal_system     hexagonal
_space_group_name_H-M_alt     'P 6/m m m'
_space_group_name_Hall     '-P 6 2'
loop_
    _space_group_symop_operation_xyz
    'x, y, z'
    '-y, x-y, z'
    '-x+y, -x, z'
    '-x, -y, z'
    'y, -x+y, z'
    'x-y, x, z'
    'y, x, -z'
    'x-y, -y, -z'
    '-x, -x+y, -z'
    '-y, -x, -z'
    '-x+y, y, -z'
    'x, x-y, -z'
    '-x, -y, -z'
    'y, -x+y, -z'
    'x-y, x, -z'
    'x, y, -z'
    '-y, x-y, -z'
    '-x+y, -x, -z'
    '-y, -x, z'
    '-x+y, y, z'
    'x, x-y, z'
    'y, x, z'
    'x-y, -y, z'
    '-x, -x+y, z'
_cell_length_a     5.4438(2)
_cell_length_b     5.4438(2)
_cell_length_c     3.11901(12)
_cell_angle_alpha     90
_cell_angle_beta     90
_cell_angle_gamma     120
_cell_volume     80.047(7)
_cell_formula_units_Z     1
_cell_measurement_reflns_used     649
_cell_measurement_theta_min     4.3050
_cell_measurement_theta_max     40.0590
_cell_measurement_temperature     293(2)
_exptl_crystal_description     block
_exptl_crystal_colour     metallic
_exptl_crystal_size_max     0.058
_exptl_crystal_size_mid     0.046
_exptl_crystal_size_min     0.020
_exptl_crystal_density_diffrn     9.972
_exptl_crystal_density_meas     ?
_exptl_crystal_density_method     ?
_exptl_crystal_F_000     207
_exptl_absorpt_coefficient_mu     32.606
_exptl_absorpt_correction_type     numerical
_exptl_absorpt_process_details
;
(CrysAlisPro; Rigaku OD, 2021)
;
_exptl_absorpt_correction_T_min     0.324
_exptl_absorpt_correction_T_max     0.542
_diffrn_ambient_temperature     298(2)
_diffrn_source     'micro-focus sealed X-ray tube'
_diffrn_radiation_type     MoK\a
_diffrn_radiation_wavelength     0.71073
_diffrn_radiation_monochromator     mirror
_diffrn_measurement_device_type     'XtaLAB Synergy, Dualflex, HyPix'
_diffrn_measurement_device     'four-circle diffractometer'
_diffrn_measurement_method     '\w scans'
_diffrn_detector     'Hybrid Pixel Array Detector'
_diffrn_detector_area_resol_mean     10.0000
_diffrn_reflns_number     696
_diffrn_reflns_av_R_equivalents     0.0110
_diffrn_reflns_av_unetI/netI     0.0070
_diffrn_reflns_theta_min     4.323
_diffrn_reflns_theta_max     40.132
_diffrn_reflns_theta_full     25.242
_diffrn_measured_fraction_theta_max     0.992
_diffrn_measured_fraction_theta_full     1.000
_diffrn_reflns_limit_h_min     -8
_diffrn_reflns_limit_h_max     9
_diffrn_reflns_limit_k_min     -7
_diffrn_reflns_limit_k_max     7
_diffrn_reflns_limit_l_min     -3
_diffrn_reflns_limit_l_max     5
_reflns_number_total     129
_reflns_number_gt     128
_reflns_threshold_expression     'I > 2\s(I)'
_refine_ls_structure_factor_coef     Fsqd
_refine_ls_matrix_type     full
_refine_ls_R_factor_all     0.0128
_refine_ls_R_factor_gt     0.0122
_refine_ls_wR_factor_gt     0.0317
_refine_ls_wR_factor_ref     0.0318
_refine_ls_goodness_of_fit_ref     1.130
_refine_ls_restrained_S_all     1.130
_refine_ls_number_reflns     129
_refine_ls_number_parameters     9
_refine_ls_number_restraints     0
_refine_ls_hydrogen_treatment     undef
_refine_ls_weighting_scheme     calc
_refine_ls_weighting_details
              'w=1/[\s^2^(Fo^2^)+(0.0213P)^2^+0.0484P] where P=(Fo^2^+2Fc^2^)/3'
_atom_sites_solution_hydrogens     .
_atom_sites_solution_primary     ?
_atom_sites_solution_secondary     ?
_refine_ls_shift/su_max     0.000
_refine_ls_shift/su_mean     0.000
_refine_diff_density_max     1.756
_refine_diff_density_min     -0.972
_refine_ls_extinction_method
;
SHELXL-2016/6 (Sheldrick 2016)
;
_refine_ls_extinction_coef     0.034(3)
_refine_ls_extinction_expression
                                  'Fc^*^=kFc[1+0.001xFc^2^\l^3^/sin(2\q)]^-1/4^'
loop_
    _atom_type_symbol
    _atom_type_description
    _atom_type_scat_dispersion_real
    _atom_type_scat_dispersion_imag
    _atom_type_scat_source
    'B' 'B' 0.0013 0.0007
                         'International Tables Vol C Tables 4.2.6.8 and 6.1.1.4'
    'Rh' 'Rh' -1.1178 0.9187
                         'International Tables Vol C Tables 4.2.6.8 and 6.1.1.4'
    'Sm' 'Sm' -0.1638 3.4418
                         'International Tables Vol C Tables 4.2.6.8 and 6.1.1.4'
_computing_data_collection
;
CrysAlisPro (Rigaku OD, 2021)
;
_computing_cell_refinement
;
CrysAlisPro (Rigaku OD, 2021)
;
_computing_data_reduction
;
CrysAlisPro (Rigaku OD, 2021)
;
_computing_structure_solution
;
SHELXT (Sheldrick, 2015a)
;
_computing_structure_refinement
;
SHELXL (Sheldrick, 2015b)
;
_computing_molecular_graphics
;
<i>VESTA</i> (Momma & Izumi, 2011)
;
_computing_publication_material
;
publCIF (Westrip, 2010)
;
loop_
    _atom_site_type_symbol
    _atom_site_label
    _atom_site_fract_x
    _atom_site_fract_y
    _atom_site_fract_z
    _atom_site_U_iso_or_equiv
    _atom_site_adp_type
    _atom_site_calc_flag
    _atom_site_occupancy
    _atom_site_disorder_assembly
    _atom_site_disorder_group
    Sm Sm1 0.000000 0.000000 0.000000 0.00780(10) Uani d 1 . .
    Rh Rh1 0.500000 0.000000 0.500000 0.00739(10) Uani d 1 . .
    B B1 0.333333 0.666667 0.000000 0.0091(7) Uani d 1 . .
loop_
    _atom_site_aniso_label
    _atom_site_aniso_U_11
    _atom_site_aniso_U_22
    _atom_site_aniso_U_33
    _atom_site_aniso_U_12
    _atom_site_aniso_U_13
    _atom_site_aniso_U_23
    Sm1 0.00841(12) 0.00841(12) 0.00658(14) 0.00420(6) 0.000 0.000
    Rh1 0.00502(11) 0.00389(13) 0.01287(14) 0.00194(6) 0.000 0.000
    B1 0.0085(10) 0.0085(10) 0.0102(15) 0.0043(5) 0.000 0.000
_geom_special_details
;
 All esds (except the esd in the dihedral angle between two l.s. planes)
 are estimated using the full covariance matrix.  The cell esds are taken
 into account individually in the estimation of esds in distances, angles
 and torsion angles; correlations between esds in cell parameters are only
 used when they are defined by crystal symmetry.  An approximate (isotropic)
 treatment of cell esds is used for estimating esds involving l.s. planes.
;
loop_
    _geom_bond_atom_site_label_1
    _geom_bond_atom_site_label_2
    _geom_bond_site_symmetry_2
    _geom_bond_distance
    _geom_bond_publ_flag
    Sm1 Sm1 1_556 3.11901(12) ?
    Sm1 Sm1 1_554 3.11901(12) ?
    Sm1 Rh1 3_665 3.13699(10) ?
    Sm1 Rh1 3_554 3.13699(10) ?
    Sm1 Rh1 . 3.13699(10) ?
    Sm1 Rh1 1_454 3.13699(10) ?
    Sm1 Rh1 2 3.13699(10) ?
    Sm1 Rh1 2_544 3.13699(10) ?
    Sm1 Rh1 3 3.13699(10) ?
    Sm1 Rh1 3_664 3.13699(10) ?
    Sm1 Rh1 1_554 3.13699(10) ?
    Sm1 Rh1 1_455 3.13699(10) ?
    Rh1 B1 13_666 2.21397(6) ?
    Rh1 B1 1_545 2.21397(6) ?
    Rh1 B1 13_665 2.21396(6) ?
    Rh1 B1 1_546 2.21396(6) ?
    Rh1 Rh1 2_655 2.72188(11) ?
    Rh1 Rh1 2_545 2.72188(11) ?
    Rh1 Rh1 3_665 2.72188(11) ?
    Rh1 Rh1 3_655 2.72188(11) ?
    Rh1 Rh1 1_556 3.11901(13) ?
    Rh1 Rh1 1_554 3.11901(12) ?
loop_
    _geom_angle_atom_site_label_1
    _geom_angle_atom_site_label_2
    _geom_angle_atom_site_label_3
    _geom_angle_site_symmetry_1
    _geom_angle_site_symmetry_3
    _geom_angle
    _geom_angle_publ_flag
    Sm1 Sm1 Sm1 1_556 1_554 180.0 ?
    Sm1 Sm1 Rh1 1_556 3_665 60.1890(10)
                                      ?
    Sm1 Sm1 Rh1 1_554 3_665 119.8110(10)
                                       ?
    Sm1 Sm1 Rh1 1_556 3_554 119.8110(10)
                                       ?
    Sm1 Sm1 Rh1 1_554 3_554 60.1890(10)
                                      ?
    Rh1 Sm1 Rh1 3_665 3_554 180.0 ?
    Sm1 Sm1 Rh1 1_556 . 60.189(2) ?
    Sm1 Sm1 Rh1 1_554 . 119.8110(10)
                                   ?
    Rh1 Sm1 Rh1 3_665 . 51.4230(10)
                                  ?
    Rh1 Sm1 Rh1 3_554 . 128.6 ?
    Sm1 Sm1 Rh1 1_556 1_454 119.8110(10)
                                       ?
    Sm1 Sm1 Rh1 1_554 1_454 60.189(2) ?
    Rh1 Sm1 Rh1 3_665 1_454 128.6 ?
    Rh1 Sm1 Rh1 3_554 1_454 51.4230(10)
                                      ?
    Rh1 Sm1 Rh1 . 1_454 180.0 ?
    Sm1 Sm1 Rh1 1_556 2 60.189(2) ?
    Sm1 Sm1 Rh1 1_554 2 119.8110(10)
                                   ?
    Rh1 Sm1 Rh1 3_665 2 51.4230(10)
                                  ?
    Rh1 Sm1 Rh1 3_554 2 128.5770(10)
                                   ?
    Rh1 Sm1 Rh1 . 2 97.428(2) ?
    Rh1 Sm1 Rh1 1_454 2 82.572(2) ?
    Sm1 Sm1 Rh1 1_556 2_544 119.8110(10)
                                       ?
    Sm1 Sm1 Rh1 1_554 2_544 60.189(2) ?
    Rh1 Sm1 Rh1 3_665 2_544 128.5770(10)
                                       ?
    Rh1 Sm1 Rh1 3_554 2_544 51.4230(10)
                                      ?
    Rh1 Sm1 Rh1 . 2_544 82.572(2) ?
    Rh1 Sm1 Rh1 1_454 2_544 97.428(2) ?
    Rh1 Sm1 Rh1 2 2_544 180.0 ?
    Sm1 Sm1 Rh1 1_556 3 60.1890(10)
                                  ?
    Sm1 Sm1 Rh1 1_554 3 119.8110(10)
                                   ?
    Rh1 Sm1 Rh1 3_665 3 120.379(3) ?
    Rh1 Sm1 Rh1 3_554 3 59.621(3) ?
    Rh1 Sm1 Rh1 . 3 97.428(2) ?
    Rh1 Sm1 Rh1 1_454 3 82.572(2) ?
    Rh1 Sm1 Rh1 2 3 97.4280(10)
                              ?
    Rh1 Sm1 Rh1 2_544 3 82.5720(10)
                                  ?
    Sm1 Sm1 Rh1 1_556 3_664 119.8110(10)
                                       ?
    Sm1 Sm1 Rh1 1_554 3_664 60.1890(10)
                                      ?
    Rh1 Sm1 Rh1 3_665 3_664 59.621(3) ?
    Rh1 Sm1 Rh1 3_554 3_664 120.379(3) ?
    Rh1 Sm1 Rh1 . 3_664 82.572(2) ?
    Rh1 Sm1 Rh1 1_454 3_664 97.428(2) ?
    Rh1 Sm1 Rh1 2 3_664 82.5720(10)
                                  ?
    Rh1 Sm1 Rh1 2_544 3_664 97.4280(10)
                                      ?
    Rh1 Sm1 Rh1 3 3_664 180.0 ?
    Sm1 Sm1 Rh1 1_556 1_554 119.8110(10)
                                       ?
    Sm1 Sm1 Rh1 1_554 1_554 60.1890(10)
                                      ?
    Rh1 Sm1 Rh1 3_665 1_554 82.572(2) ?
    Rh1 Sm1 Rh1 3_554 1_554 97.428(2) ?
    Rh1 Sm1 Rh1 . 1_554 59.621(3) ?
    Rh1 Sm1 Rh1 1_454 1_554 120.379(4) ?
    Rh1 Sm1 Rh1 2 1_554 128.5770(10)
                                   ?
    Rh1 Sm1 Rh1 2_544 1_554 51.4230(10)
                                      ?
    Rh1 Sm1 Rh1 3 1_554 128.5770(10)
                                   ?
    Rh1 Sm1 Rh1 3_664 1_554 51.4230(10)
                                      ?
    Sm1 Sm1 Rh1 1_556 1_455 60.1890(10)
                                      ?
    Sm1 Sm1 Rh1 1_554 1_455 119.8110(10)
                                       ?
    Rh1 Sm1 Rh1 3_665 1_455 97.428(2) ?
    Rh1 Sm1 Rh1 3_554 1_455 82.572(2) ?
    Rh1 Sm1 Rh1 . 1_455 120.379(4) ?
    Rh1 Sm1 Rh1 1_454 1_455 59.621(3) ?
    Rh1 Sm1 Rh1 2 1_455 51.4230(10)
                                  ?
    Rh1 Sm1 Rh1 2_544 1_455 128.5770(10)
                                       ?
    Rh1 Sm1 Rh1 3 1_455 51.4230(10)
                                  ?
    Rh1 Sm1 Rh1 3_664 1_455 128.5770(10)
                                       ?
    Rh1 Sm1 Rh1 1_554 1_455 180.0 ?
    B1 Rh1 B1 13_666 1_545 180.0 ?
    B1 Rh1 B1 13_666 13_665 89.561(4) ?
    B1 Rh1 B1 1_545 13_665 90.439(4) ?
    B1 Rh1 B1 13_666 1_546 90.439(4) ?
    B1 Rh1 B1 1_545 1_546 89.561(4) ?
    B1 Rh1 B1 13_665 1_546 180.0 ?
    B1 Rh1 Rh1 13_666 2_655 52.0690(10)
                                      ?
    B1 Rh1 Rh1 1_545 2_655 127.9310(10)
                                      ?
    B1 Rh1 Rh1 13_665 2_655 52.0690(10)
                                      ?
    B1 Rh1 Rh1 1_546 2_655 127.9310(10)
                                      ?
    B1 Rh1 Rh1 13_666 2_545 127.9310(10)
                                       ?
    B1 Rh1 Rh1 1_545 2_545 52.0690(10)
                                     ?
    B1 Rh1 Rh1 13_665 2_545 127.9310(10)
                                       ?
    B1 Rh1 Rh1 1_546 2_545 52.0690(10)
                                     ?
    Rh1 Rh1 Rh1 2_655 2_545 180.0 ?
    B1 Rh1 Rh1 13_666 3_665 52.0690(10)
                                      ?
    B1 Rh1 Rh1 1_545 3_665 127.9310(10)
                                      ?
    B1 Rh1 Rh1 13_665 3_665 52.0690(10)
                                      ?
    B1 Rh1 Rh1 1_546 3_665 127.9310(10)
                                      ?
    Rh1 Rh1 Rh1 2_655 3_665 60.0 ?
    Rh1 Rh1 Rh1 2_545 3_665 120.0 ?
    B1 Rh1 Rh1 13_666 3_655 127.9310(10)
                                       ?
    B1 Rh1 Rh1 1_545 3_655 52.0690(10)
                                     ?
    B1 Rh1 Rh1 13_665 3_655 127.9310(10)
                                       ?
    B1 Rh1 Rh1 1_546 3_655 52.0690(10)
                                     ?
    Rh1 Rh1 Rh1 2_655 3_655 120.0 ?
    Rh1 Rh1 Rh1 2_545 3_655 60.0 ?
    Rh1 Rh1 Rh1 3_665 3_655 180.0 ?
    B1 Rh1 Rh1 13_666 1_556 45.2190(10)
                                      ?
    B1 Rh1 Rh1 1_545 1_556 134.781(2) ?
    B1 Rh1 Rh1 13_665 1_556 134.7810(10)
                                       ?
    B1 Rh1 Rh1 1_546 1_556 45.2190(10)
                                     ?
    Rh1 Rh1 Rh1 2_655 1_556 90.0 ?
    Rh1 Rh1 Rh1 2_545 1_556 90.0 ?
    Rh1 Rh1 Rh1 3_665 1_556 90.0 ?
    Rh1 Rh1 Rh1 3_655 1_556 90.0 ?
    B1 Rh1 Rh1 13_666 1_554 134.781(2) ?
    B1 Rh1 Rh1 1_545 1_554 45.219(2) ?
    B1 Rh1 Rh1 13_665 1_554 45.2190(10)
                                      ?
    B1 Rh1 Rh1 1_546 1_554 134.7810(10)
                                      ?
    Rh1 Rh1 Rh1 2_655 1_554 90.0 ?
    Rh1 Rh1 Rh1 2_545 1_554 90.0 ?
    Rh1 Rh1 Rh1 3_665 1_554 90.0 ?
    Rh1 Rh1 Rh1 3_655 1_554 90.0 ?
    Rh1 Rh1 Rh1 1_556 1_554 180.0 ?
    B1 Rh1 Sm1 13_666 . 110.498(2) ?
    B1 Rh1 Sm1 1_545 . 69.5020(10)
                                 ?
    B1 Rh1 Sm1 13_665 . 69.5010(10)
                                  ?
    B1 Rh1 Sm1 1_546 . 110.4990(10)
                                  ?
    Rh1 Rh1 Sm1 2_655 . 115.7110(10)
                                   ?
    Rh1 Rh1 Sm1 2_545 . 64.3 ?
    Rh1 Rh1 Sm1 3_665 . 64.2890(10)
                                  ?
    Rh1 Rh1 Sm1 3_655 . 115.7 ?
    Rh1 Rh1 Sm1 1_556 . 119.811(2) ?
    Rh1 Rh1 Sm1 1_554 . 60.189(2) ?
    B1 Rh1 Sm1 13_666 1_656 69.502(2) ?
    B1 Rh1 Sm1 1_545 1_656 110.4980(10)
                                      ?
    B1 Rh1 Sm1 13_665 1_656 110.4990(10)
                                       ?
    B1 Rh1 Sm1 1_546 1_656 69.5010(10)
                                     ?
    Rh1 Rh1 Sm1 2_655 1_656 64.3 ?
    Rh1 Rh1 Sm1 2_545 1_656 115.7 ?
    Rh1 Rh1 Sm1 3_665 1_656 115.7 ?
    Rh1 Rh1 Sm1 3_655 1_656 64.3 ?
    Rh1 Rh1 Sm1 1_556 1_656 60.1890(10)
                                      ?
    Rh1 Rh1 Sm1 1_554 1_656 119.8110(10)
                                       ?
    Sm1 Rh1 Sm1 . 1_656 180.0 ?
    Rh1 B1 Rh1 2_554 1_565 138.4250(10)
                                      ?
    Rh1 B1 Rh1 2_554 1_564 75.862(3) ?
    Rh1 B1 Rh1 1_565 1_564 89.562(4) ?
    Rh1 B1 Rh1 2_554 2 89.562(4) ?
    Rh1 B1 Rh1 1_565 2 75.862(3) ?
    Rh1 B1 Rh1 1_564 2 138.4250(10)
                                  ?
    Rh1 B1 Rh1 2_554 3_665 138.4250(10)
                                      ?
    Rh1 B1 Rh1 1_565 3_665 75.862(3) ?
    Rh1 B1 Rh1 1_564 3_665 138.4250(10)
                                      ?
    Rh1 B1 Rh1 2 3_665 75.862(3) ?
    Rh1 B1 Rh1 2_554 3_664 75.862(2) ?
    Rh1 B1 Rh1 1_565 3_664 138.4250(10)
                                      ?
    Rh1 B1 Rh1 1_564 3_664 75.862(3) ?
    Rh1 B1 Rh1 2 3_664 138.4250(10)
                                  ?
    Rh1 B1 Rh1 3_665 3_664 89.562(4) ?
_shelx_space_group_comment
;
The symmetry employed for this shelxl refinement is uniquely defined
by the following loop, which should always be used as a source of
symmetry information in preference to the above space-group names.
They are only intended as comments.
;
_shelx_hkl_file
;
   0   0   1 11841.5 93.5866   2
   0   0   2 59524.1 352.318   2
   0   0   3 2013.56 57.2438   2
   0   0   4 19117.2 218.428   2
   0   0   5 243.743 25.5321   2
   0   1   0 856.516 15.4758   1
   0   1   0 822.867 15.0343   3
   1   0   0 840.398 15.6026   4
   0   1   1 30388.3 162.295   3
   1   0   1 30519.7 165.649   4
   0  -1  -1 30236.8 154.515   1
   0  -1   1 30057.9 156.578   1
   1  -1  -1 30258.6 175.408   2
   1   0  -1 30126.1 151.566   4
   0  -1  -1 30179.7 176.173   2
  -1   1  -1 29979.0 175.624   2
  -1   1   1 29902.1 180.588   2
   1  -1   1 30399.9 181.395   2
   1   0   1 30461.4 184.429   2
   0  -1  -2 788.624 15.5173   4
  -1   1   2 789.933 29.1116   2
   0   1   2 851.859 17.0897   3
   1  -1   2 849.414 29.9037   2
   0  -1   2 842.656 29.2850   2
   1   0  -2 924.337 12.9889   1
   1   0   2 856.146 31.1548   2
   1   0   2 848.760 12.7757   1
  -1   1   3 10059.6 134.112   2
   0  -1   3 10615.1 138.392   2
   1  -1   3 10484.1 134.013   2
   1   0   3 10296.7 134.485   2
   1   0   3 10332.8 60.3219   3
   1  -1   4 481.955 31.9254   2
   1   0   4 536.817 33.5295   2
  -1   1   4 505.153 33.4097   2
   0  -1   4 472.182 32.2584   2
   1   0   5 3258.10 90.8462   2
   1  -1   5 3103.66 87.1520   2
  -1   1   5 3249.98 92.1067   2
   0  -1   5 3178.51 89.9091   2
   1   1   0 2360.82 33.6032   1
   1   1   1 31767.7 181.425   1
   2  -1   1 31318.0 189.074   2
   1   1  -1 31208.1 178.584   1
   1  -2  -1 30706.0 184.441   2
  -2   1  -1 31677.7 181.527   2
   1  -2  -1 31288.9 176.919   3
  -1  -1   1 31086.5 174.688   4
  -1   2   1 31639.2 184.447   2
   1  -2   1 30747.0 181.962   2
   1  -2   1 31320.0 185.519   3
  -2   1   1 31823.4 185.531   2
   1  -2   2 1372.89 37.1410   2
  -2   1   2 1433.07 39.0094   2
   1  -2   2 1453.72 26.1636   1
   1   1  -2 1404.67 20.1035   3
   1   1  -2 1425.37 24.5204   1
   2  -1   2 1409.29 40.0619   2
   1   1   2 1450.54 26.9403   1
   1   1   2 1483.59 44.2878   2
   1  -2   2 1419.91 27.0585   3
  -1   2   2 1540.21 41.6784   2
   2  -1   2 1394.33 29.9034   4
   1  -2  -2 1441.56 23.9882   1
  -1  -1   2 1431.20 39.5187   2
  -1   2   3 11250.7 143.584   2
   1  -2   3 10982.4 62.3650   4
  -1  -1   3 11445.7 143.861   2
   1  -2   3 11492.2 141.201   2
  -2   1   3 10883.7 140.862   2
   2  -1   3 11439.5 141.611   2
   2  -1   3 11445.1 87.3518   4
   1   1   3 11488.5 93.0852   3
   1   1   3 11521.7 149.712   2
   1   1   4 686.712 39.1511   2
  -2   1   4 792.636 42.3983   2
  -1  -1   4 706.404 39.8825   2
   1  -2   4 810.936 41.0086   2
  -1   2   4 758.936 40.4534   2
   2  -1   5 3616.21 94.4829   2
  -1   2   5 3610.93 97.5050   2
  -2   1   5 3623.49 97.0030   2
   1   1   5 3563.68 96.5138   2
   1  -2   5 3566.97 93.0928   2
  -1  -1   5 3679.59 99.4871   2
   0   2   0 83539.2 421.798   3
   2   0   0 84280.5 425.408   4
   2  -2   1 11309.9 90.6410   2
   2   0  -1 11199.2 87.3586   4
   0   2   1 11606.7 97.7104   3
   2   0   1 11207.9 98.9286   4
   0   2  -1 11428.8 92.0711   3
  -2   2   1 11343.0 89.9888   2
   2   0   2 47776.3 279.024   4
   0  -2   2 48668.4 308.171   2
   2   0   2 47987.4 264.079   1
   2  -2  -2 47965.8 251.065   3
   2   0  -2 48357.3 256.276   1
   2   0   2 48445.3 322.735   2
   0   2   2 47818.7 276.495   3
   2  -2   2 48191.6 302.428   2
  -2   2   2 48441.8 307.391   2
  -2   0   2 47120.7 310.639   2
   2  -2   3 2521.24 62.3214   2
   2  -2   3 2547.39 36.4163   4
   2   0   3 2570.52 67.5200   2
   0  -2   3 2504.38 63.7787   2
   2  -2   3 2407.46 24.3830   1
  -2   2   3 2547.35 65.1958   2
   0   2   3 2421.33 65.7684   2
  -2   0   3 2474.94 65.1342   2
   0  -2   4 14748.0 186.660   2
   2   0   4 15039.8 192.601   2
   2  -2   4 15152.7 184.931   2
   0   2   4 15460.5 195.814   2
  -2   0   5 462.010 36.0598   2
   2  -2   5 406.723 31.2761   2
   0   2   5 394.291 33.1492   2
   0  -2   5 477.695 35.1466   2
   2   0   5 440.403 33.7407   2
  -2   2   5 425.812 33.4678   2
   2   1   0 706.679 22.5102   4
   1   2   0 715.321 23.0329   1
   2   1   0 738.613 23.2895   1
  -3   2   0 725.990 11.6690   2
   2  -3   0 715.907 12.2848   2
   2  -3   1 20407.9 134.782   2
   2   1   1 19964.2 155.919   4
   2   1  -1 20821.8 150.087   1
  -3   2   1 20601.3 136.549   2
   3  -2   1 20663.0 136.687   2
   1   2  -1 20478.1 145.604   3
   1   2   1 20725.3 156.452   1
   2   1   1 21085.9 153.702   1
  -2   3   1 20528.8 129.685   2
  -3   2  -1 20659.0 132.777   2
   2  -3  -1 20427.5 137.940   2
   1   2  -1 20714.3 150.888   1
  -1   3   2 563.978 25.1004   2
   2  -3   2 825.076 29.0119   2
   2   1  -2 621.500 20.7685   1
  -3   1   2 624.148 26.7328   2
   3  -1   2 676.255 28.9017   2
   3  -1   2 597.890 23.9674   4
   1  -3   2 572.995 25.0296   2
   1   2  -2 626.046 18.7705   3
  -2   3   2 579.527 24.2033   2
  -3   2   2 609.573 26.3556   2
   3  -2   2 814.231 29.0346   2
   3  -1  -2 590.139 18.0668   4
   2   1   2 606.228 21.7814   1
   1   2   2 561.034 23.2640   3
  -2   3   3 8077.24 118.011   2
   2   1   3 8666.57 134.367   2
   2  -3   3 8424.24 117.527   2
   3  -1   3 8472.46 73.4791   1
   3  -1   3 8679.12 93.5284   4
  -3   1   3 8477.47 127.295   2
   3  -2   3 8215.20 115.918   2
   3  -1  -3 8356.35 74.1709   1
  -3   2   3 8698.78 126.211   2
   1  -3   3 8464.20 121.759   2
   3  -2   3 8742.19 90.8452   4
   1   2   3 8466.23 96.4692   3
   3  -1   3 8304.52 123.045   2
  -1  -2   3 8581.22 127.365   2
   2   1   4 441.145 32.1622   2
  -1   3   4 362.090 28.3612   2
   3  -1   4 363.426 27.8625   2
   2  -3   4 374.203 27.5433   2
  -3   1   4 402.533 30.9729   2
   1  -3   4 361.095 28.3646   2
  -2   3   4 414.638 30.5047   2
   3  -2   4 392.458 28.1769   2
  -1  -2   4 388.990 31.0235   2
  -3   2   4 393.379 29.6785   2
  -1   3   5 2719.08 84.1885   2
  -2   3   5 2800.11 83.2023   2
   3  -1   5 2792.77 82.2168   2
  -3   2   5 2783.89 83.7871   2
   3  -2   5 2782.31 80.3013   2
   2  -3   5 2674.53 78.9932   2
  -3   1   5 2698.88 84.0242   2
   2   1   5 2828.03 86.4584   2
   1  -3   5 2691.08 80.6273   2
  -1  -2   5 2758.05 86.4119   2
   3   0   0 1539.39 37.4417   4
   0   3   0 1518.63 36.4721   3
   3   0  -1 21513.9 159.576   4
  -3   3   1 21104.7 125.804   2
   3  -3   1 20952.4 132.496   2
   0   3  -1 21069.4 161.498   3
   3   0   1 20944.7 173.912   4
   0   3   1 21120.9 169.330   3
   3   0  -2 1089.75 29.5312   1
  -3   3   2 1143.87 34.0296   2
   3  -3   2 1063.09 32.3274   2
   3   0  -2 1109.89 25.9776   4
   0   3   2 1141.12 35.2439   3
   3   0   2 1087.22 34.3191   4
   3   0   2 1037.18 30.5804   1
   3   0   3 9400.72 86.7605   1
   3   0  -3 9245.33 85.1340   1
   0  -3   3 8913.10 129.074   2
  -3   3   3 9349.50 128.183   2
   3   0   3 9330.07 140.054   2
   3  -3   3 9253.04 120.583   2
   0   3   3 9359.65 139.718   2
  -3   0   3 9265.88 135.000   2
   0   3   4 675.177 40.0277   2
  -3   3   4 631.769 36.7212   2
   3   0   4 609.478 37.7041   2
   3  -3   4 576.117 33.1610   2
  -3   0   4 614.147 39.0099   2
   0  -3   4 589.933 36.8901   2
   0   3   5 3162.39 92.0928   2
   3   0   5 2997.11 87.4896   2
  -3   0   5 3073.38 91.7246   2
   3  -3   5 3000.03 82.4608   2
  -3   3   5 3108.49 87.6264   2
   0  -3   5 3139.71 90.2623   2
  -4   2   0 60593.4 298.723   2
   2   2   0 60563.3 360.159   1
   2   2  -1 5567.85 77.5007   1
   2   2   1 5278.74 77.4622   1
   2  -4   2 39646.6 263.796   2
  -2   4   2 38782.2 256.992   2
   4  -2   2 38714.9 270.554   2
  -4   2   2 38186.6 268.669   2
   2   2  -2 38761.7 240.518   3
   2   2   2 39060.3 267.335   1
   2   2  -2 37883.7 255.385   1
  -2  -2   3 1562.56 55.1615   2
  -2   4   3 1552.47 50.2785   2
  -4   2   3 1572.84 53.1572   2
   4  -2   3 1573.03 51.2111   2
   2   2   3 1456.95 42.6917   3
   2  -4   3 1545.89 50.1697   2
   2  -4   4 14258.5 180.441   2
  -2   4   4 14104.3 183.870   2
   4  -2   4 14047.5 177.833   2
  -4   2   4 14014.2 187.114   2
  -2  -2   4 14220.2 196.678   2
  -2   4   5 252.633 26.9607   2
   4  -2   5 278.865 26.3663   2
  -4   2   5 241.050 26.0737   2
   2  -4   5 294.196 26.5927   2
  -2  -2   5 264.647 29.0370   2
   1   3   0 435.614 21.9385   1
   3   1   0 440.288 21.8710   1
   3   1   0 466.190 22.2221   4
   1   3   0 468.371 22.0093   3
   4  -1  -1 15039.3 142.301   4
   3  -4  -1 15161.4 100.618   2
  -4   3  -1 14929.5 101.424   2
   3   1   1 15061.2 146.323   1
   3   1  -1 15093.9 140.710   1
  -4   3   1 15090.5 103.990   2
   1   3  -1 15208.4 142.200   1
   1   3  -1 14996.7 137.906   3
  -1   4   1 15039.6 151.476   3
   3  -4   1 14939.9 104.768   2
   1   3   1 14952.3 144.613   3
  -3   4   2 421.498 19.2049   2
   4  -3   2 459.464 21.1791   2
  -4   1   2 372.818 21.6202   2
   1  -4   2 440.891 22.8093   2
   3   1  -2 402.700 20.0287   1
   3   1   2 410.256 21.6590   1
   4  -1  -2 464.081 19.5496   4
  -4   3   2 454.093 22.2425   2
   3  -4   2 425.709 20.1966   2
   1   3  -2 390.822 18.6816   3
   1   3   2 414.158 23.3014   3
  -4   1   3 7008.63 116.426   2
   1  -4   3 6901.67 110.998   2
   4  -1   3 6978.96 95.1394   4
  -3   4   3 7089.35 107.019   2
   4  -3   3 7017.35 105.084   2
  -3  -1   3 6971.72 119.062   2
  -1  -3   3 6810.39 117.236   2
   4  -1   3 7023.57 81.9021   1
   1   3   3 6899.94 100.157   3
   4  -1  -3 6834.51 80.2082   1
   3   1   3 7171.60 85.3121   1
   3   1  -3 7152.48 83.4426   1
  -4   3   3 7049.11 111.345   2
   3  -4   3 7076.29 104.683   2
   4  -1   4 280.252 25.3915   2
  -3   4   4 308.531 25.7968   2
   4  -3   4 303.760 24.3324   2
  -4   3   4 307.590 26.3069   2
   3  -4   4 280.465 23.7447   2
  -1  -3   4 275.326 26.7017   2
   1  -4   4 269.467 24.6403   2
  -4   1   4 265.958 26.0937   2
  -3  -1   4 278.000 26.8161   2
   1  -4   5 2338.84 76.3832   2
  -3  -1   5 2412.25 82.3135   2
  -3   4   5 2432.61 75.9940   2
  -4   3   5 2515.69 76.7162   2
   3  -4   5 2381.31 71.5074   2
  -1  -3   5 2434.74 81.6548   2
  -4   1   5 2388.38 78.9289   2
   4  -3   5 2484.08 73.0803   2
   0   4   0 48646.6 320.351   3
   4   0   0 48167.4 326.970   4
   4   0  -1 6068.91 86.3833   4
   0   4  -1 6076.30 89.5471   3
   0   4   1 6133.83 96.1657   3
   4   0  -2 29967.7 224.202   1
  -4   4   2 29957.3 199.868   2
   4  -4   2 30413.1 207.130   2
   4   0  -2 30451.9 210.257   4
   4   0   2 30348.1 244.797   4
   0   4   2 30071.9 248.214   3
   4   0   2 29755.3 230.031   1
  -4   0   3 2117.35 64.3810   2
   0  -4   3 2099.12 63.1527   2
  -4   4   3 2084.49 55.0382   2
   4   0   3 2166.05 47.5557   1
   4  -4   3 1998.57 52.1288   2
   4   0  -3 2089.02 45.3188   1
  -4   4   4 11733.2 160.415   2
   4  -4   4 11410.0 149.711   2
  -4   0   4 11467.1 176.048   2
   0  -4   4 11456.7 172.515   2
  -4   4   5 374.051 29.6062   2
   2   3   0 390.621 23.0241   3
   3  -5   0 449.096 14.0220   2
  -5   3   0 367.753 9.91798   2
   3   2   0 473.471 25.3567   1
   2   3   1 11604.9 137.451   1
  -5   3   1 11550.2 96.8100   2
   3  -5   1 11658.6 94.0091   2
   3   2   1 11586.3 139.374   1
   3   2  -1 11771.8 135.128   1
   2   3  -1 12051.2 137.496   1
   2   3  -1 11654.6 129.512   3
   3   2  -2 340.893 19.0537   3
   3   2  -2 306.132 19.5325   1
   5  -2  -2 330.709 19.3968   4
  -5   2   2 308.428 20.1985   2
   2  -5   2 364.979 20.9362   2
   5  -2   2 326.266 22.5268   4
  -5   3   2 332.274 20.0663   2
   3  -5   2 334.704 19.2497   2
   2   3  -2 334.437 19.1025   3
   3   2   2 322.259 21.5700   1
   2   3   2 342.434 23.8815   3
   3  -5   3 5730.52 95.7561   2
   3   2   3 5965.92 101.031   3
  -2  -3   3 5702.71 112.345   2
  -5   2   3 5859.05 107.151   2
  -5   3   3 5835.37 102.635   2
   5  -2   3 5863.21 93.8652   4
   5  -3   3 5679.58 89.9072   4
   2  -5   3 5788.78 101.736   2
   2   3   3 5652.87 96.9695   3
  -2  -3   4 213.583 24.6758   2
   5  -3   4 218.682 21.5815   2
  -5   2   4 242.459 24.8680   2
  -5   3   4 247.688 23.7689   2
   3  -5   4 244.372 22.4241   2
   2  -5   4 247.241 23.6489   2
   4   1   0 655.277 31.1767   1
   4   1   0 664.646 31.0985   4
   5  -1   0 682.934 33.9070   4
   1   4   0 671.751 30.9044   3
   4   1   1 12523.6 148.484   1
   4  -5   1 12527.8 71.6143   2
   4   1  -1 12675.7 142.531   1
   5  -1  -1 12570.4 142.710   4
   1   4  -1 12539.7 140.986   3
  -5   4   2 581.422 21.1116   2
   4  -5   2 600.494 22.1015   2
   5  -1   2 671.770 33.8063   4
   4   1   2 564.578 28.9684   1
   4   1  -2 543.411 26.5910   1
   1   4  -2 596.665 27.2835   3
   1   4   2 562.658 31.1055   3
   5  -1  -2 591.344 25.8736   4
  -5   1   3 6781.60 118.325   2
   1  -5   3 6327.90 110.069   2
  -4   5   3 6465.84 92.9173   2
   5  -4   3 6379.15 94.6011   2
   5  -1   3 6117.48 86.4511   1
  -4  -1   3 6430.03 119.904   2
  -1  -4   3 6864.42 123.823   2
   5  -1  -3 6437.20 90.0036   1
  -5   4   3 6473.09 99.0776   2
   4  -5   3 6199.73 91.7464   2
   5  -1   3 6197.67 98.0990   4
   1   4   3 6521.40 108.851   3
   4   1   3 6521.51 94.1695   1
   4   1  -3 6452.41 90.6904   1
  -4  -1   4 325.536 29.7717   2
  -1  -4   4 353.779 30.7873   2
  -4   5   4 338.456 25.6821   2
  -5   4   4 394.340 28.0372   2
  -5   1   4 386.044 32.0123   2
   1  -5   4 339.706 28.8939   2
   5   0   0 293.012 22.4725   4
   0   5   0 294.444 22.7780   3
   5   0   1 9168.20 130.621   1
   5   0  -1 9088.61 119.661   4
   5   0  -1 9158.03 126.532   1
   0   5  -1 8866.87 125.272   3
   0   5   1 9046.75 133.941   3
   5   0  -2 246.416 19.2217   1
   5   0   2 251.180 20.0194   1
   5   0   2 233.699 20.6131   4
   0   5   2 264.598 22.8861   3
  -5   5   3 4528.42 71.8719   2
  -5   0   3 4643.27 99.4338   2
   0  -5   3 4832.56 99.5575   2
   5   0   3 4627.37 79.2838   1
   5   0  -3 4574.66 78.5667   1
  -5   0   4 170.431 22.5271   2
   0  -5   4 193.878 23.3193   2
   3   3   0 417.847 26.9789   1
   3   3  -1 10646.3 134.640   3
  -6   3   1 10727.0 101.886   2
   3  -6   1 10966.5 98.9346   2
   3   3  -1 10870.6 141.863   1
   3   3   2 366.259 27.2938   3
   3   3   2 399.894 27.4374   1
   3   3  -2 397.616 25.3143   1
  -6   3   2 423.227 23.2973   2
   3   3  -2 462.765 25.2442   3
   3  -6   2 403.950 21.0985   2
  -3  -3   3 5438.03 112.823   2
   6  -3   3 5529.17 96.1634   4
   3  -6   3 5303.57 90.7631   2
  -6   3   3 5469.92 99.9332   2
   3   3   3 5716.58 108.172   3
  -3  -3   4 263.940 27.8209   2
  -6   3   4 260.732 24.6672   2
   2   4   0 29788.6 263.847   1
   4   2   0 30590.9 265.136   1
   6  -2   0 30297.9 276.215   4
   2   4   0 29932.9 264.737   3
   4   2   1 4299.35 91.8470   1
   4   2  -1 4317.28 87.6491   1
   6  -2  -1 4397.17 89.7145   4
   2   4  -1 4353.00 86.1346   3
   4   2  -2 21802.3 194.435   3
   4   2   2 22060.8 219.224   1
   4   2  -2 21624.7 206.066   1
  -6   2   2 22075.9 203.496   2
   2  -6   2 21571.6 191.040   2
  -6   4   2 21844.3 159.101   2
   6  -2  -2 22240.5 200.392   4
   6  -2   2 21606.5 220.036   4
   2   4  -2 21833.9 199.804   3
   2   4   2 21634.2 229.757   3
   6  -2   3 1663.51 46.3229   1
  -4  -2   3 1620.65 60.3860   2
  -2  -4   3 1695.81 62.0602   2
  -6   4   3 1741.30 48.9564   2
   4   2   3 1823.08 53.1855   1
   6  -2   3 1762.69 54.4934   4
   4   2  -3 1741.38 50.3994   1
   6  -2  -3 1703.51 49.0970   1
   6  -4   3 1746.98 53.1607   4
   2   4   3 1816.29 61.0692   3
  -6   2   3 1737.03 59.1291   2
   2  -6   3 1689.24 54.3853   2
  -4  -2   4 8965.54 158.280   2
  -2  -4   4 8856.79 157.688   2
   2  -6   4 8667.45 136.943   2
  -6   2   4 8988.54 149.880   2
   5   1   0 176.489 19.1185   1
   6  -1   0 166.581 19.6343   4
   1   5   0 151.524 17.7576   3
   6  -1  -1 8121.79 126.577   4
   1   5  -1 7820.93 121.036   3
   5   1   1 7759.75 126.580   1
   5   1  -1 7660.69 121.133   1
   6  -1   2 161.069 17.3473   1
   6  -1   2 133.224 17.2537   4
   5   1   2 142.657 17.0412   1
   5   1  -2 157.016 16.7305   1
   6  -1  -2 142.436 14.6281   4
   1   5   2 173.726 20.0387   3
   6  -1  -2 209.739 19.3456   1
   6  -1  -3 4337.83 80.5260   1
  -6   1   3 4235.60 96.8178   2
   1   5   3 4325.45 97.5577   3
   1  -6   3 4208.04 90.6070   2
   6  -1   3 4126.38 86.4586   4
  -5  -1   3 4095.03 97.3779   2
  -1  -5   3 4067.40 96.4519   2
   6  -1   3 4047.47 75.4231   1
   5   1   3 4189.76 81.0474   1
   5   1  -3 4273.98 80.6779   1
  -5  -1   4 123.729 20.3074   2
  -1  -5   4 133.722 20.8043   2
  -6   1   4 141.248 21.5360   2
   1  -6   4 132.119 19.3441   2
   6   0   0 27116.3 268.532   1
   6   0   0 26543.7 259.990   4
   0   6   0 26901.6 267.113   3
   6   0  -1 2970.02 74.2944   4
   0   6   1 2850.44 81.4025   3
   6   0   1 2842.93 78.0507   1
   6   0  -1 2929.66 77.2397   1
   6   0  -2 18503.9 201.293   1
   6   0   2 19252.7 221.758   4
   6   0   2 18970.0 204.285   1
  -6   0   3 1204.28 52.5923   2
   6   0   3 1214.98 43.6255   1
   0  -6   3 1279.37 51.7294   2
   0  -6   4 7829.29 138.843   2
   3   4   0 141.077 17.9778   1
   3   4   0 135.333 17.2651   3
   4   3   0 117.997 16.2806   1
   4   3  -1 6203.12 109.929   3
  -7   3   1 6562.10 82.5131   2
   3   4   1 6046.11 119.410   1
   3   4  -1 6215.45 117.875   1
   7  -3  -1 6385.46 122.234   4
   4   3   1 6274.75 122.035   1
   4   3  -1 6007.72 114.179   1
   3   4  -1 6330.93 112.975   3
   4   3   2 132.348 18.7835   3
   7  -3  -2 142.091 17.5859   4
   4   3   2 109.015 17.4445   1
   7  -3   2 157.096 19.4938   4
   4   3  -2 120.992 16.3915   1
   3   4  -2 121.673 15.3033   3
   4   3  -2 119.832 14.8814   3
   3   4   2 174.384 21.2280   3
  -7   3   2 110.933 13.3619   2
   7  -3   3 3682.29 85.9459   4
   7  -4   3 3912.63 89.6822   4
   3   4   3 3634.81 92.3835   3
   4   3   3 3590.79 91.5519   3
   5   2   0 339.387 28.0297   1
   7  -2   0 401.149 31.0980   4
   2   5   0 365.197 28.1240   3
   5   2   1 6655.69 127.566   1
   5   2  -1 6774.98 123.349   1
   7  -2  -1 7045.43 126.050   4
   2   5  -1 6695.95 121.053   3
   5   2   2 274.380 24.8160   1
   5   2  -2 342.433 23.8481   3
   5   2  -2 292.432 24.0078   1
  -7   2   2 326.910 24.3986   2
   2  -7   2 292.371 20.5373   2
   7  -2  -2 277.462 22.3689   4
   7  -2   2 307.066 27.2659   4
   2   5  -2 277.052 22.9367   3
   2   5   2 285.166 27.0781   3
  -5  -2   3 3688.46 95.6854   2
  -2  -5   3 3614.43 92.8264   2
   7  -2   3 3741.91 76.2077   1
   7  -2   3 3746.09 84.8100   4
   5   2   3 3760.23 82.5732   1
   7  -5   3 3770.57 83.3510   4
   2   5   3 3862.48 96.9257   3
  -7   2   3 4010.06 92.8125   2
   6   1   0 74.7682 15.0777   1
   7  -1   0 64.1846 14.7316   4
   1   6   0 80.7998 15.4305   3
   7  -1  -1 5565.98 109.358   4
   6   1   1 5496.95 116.685   1
   1   6  -1 5451.82 112.729   3
   6   1  -1 5524.03 113.617   1
   7  -1   1 5514.75 114.415   1
   7  -1  -1 5405.12 114.610   1
   1   6   2 76.3787 16.3257   3
   6   1  -2 114.197 16.3843   1
   7  -1  -2 94.4668 14.1921   4
   7  -1   2 79.3365 15.1955   4
   7  -1   2 73.1993 13.5864   1
   7  -1  -2 86.6381 14.7610   1
  -7   1   3 3234.72 86.5725   2
   1  -7   3 3129.27 77.3292   2
  -6  -1   3 3254.57 91.6940   2
  -1  -6   3 3147.64 87.4006   2
   7  -1   3 2917.72 68.5899   1
   6   1   3 2973.87 72.1596   1
   7   0   0 89.0565 17.0165   1
   7   0   0 353.599 30.5345   4
   7   0   1 4133.42 102.216   1
   7   0  -1 4258.44 102.967   1
   7   0   2 158.447 19.8369   1
   7   0  -2 92.2757 15.7598   1
  -7   0   3 2683.76 81.4845   2
   0  -7   3 2522.65 75.3716   2
   4   4   0 19104.6 233.831   1
   4   4   0 18816.4 225.684   3
   4   4   1 2378.30 79.5424   1
   4   4  -1 2342.08 75.5772   1
   8  -4  -1 2502.75 82.4366   4
   4   4  -1 2458.98 73.4996   3
   8  -4  -2 14331.0 181.579   4
   8  -4   2 14234.5 193.300   4
   4   4  -2 14440.9 175.074   3
   4   4   2 14316.5 204.987   3
   8  -4   3 1035.48 46.6421   4
   4   4   3 1068.62 51.5122   3
   3   5   0 18.4241 9.45275   3
   5   3   0 31.1246 10.3573   1
   8  -3   0 46.5178 14.1819   4
   5   3  -1 4756.79 102.642   3
   8  -3  -1 4852.13 112.517   4
   5   3   1 4865.68 115.161   1
   5   3  -1 4799.94 109.710   1
   3   5  -1 4796.65 105.768   3
   3   5  -2 41.4522 11.6085   3
   3   5   2 28.2175 12.3649   3
   5   3  -2 54.6618 12.0076   3
   5   3   2 39.4267 13.9500   3
   5   3   2 46.1915 12.6079   1
   5   3  -2 45.9819 12.0415   1
   8  -3  -2 60.5697 13.3560   4
   8  -3   2 39.0472 12.4771   4
  -5  -3   3 2816.04 84.7341   2
  -3  -5   3 2786.98 82.7318   2
   8  -3   3 2773.91 75.6124   4
   8  -5   3 2799.41 75.0305   4
   3   5   3 2881.54 86.4143   3
   5   3   3 2816.25 83.2196   3
   6   2   0 15878.5 217.066   1
   2   6   0 15987.8 214.557   3
   6   2   1 2734.50 85.6786   1
   6   2  -1 2816.73 83.4587   1
   8  -2  -1 2947.04 86.6317   4
   2   6  -1 2795.80 82.7788   3
   6   2  -2 11962.6 154.796   3
   8  -2   2 11436.6 162.950   1
   8  -2  -2 11791.0 169.510   1
   8  -2  -2 11432.1 151.222   4
   8  -2   2 11764.1 174.908   4
   2   6   2 11665.2 187.120   3
   6   2   2 11313.0 169.365   1
   6   2  -2 11697.6 167.493   1
   6   2   3 1291.98 55.5011   3
   8  -2   3 1215.73 51.1281   4
   8  -6   3 1212.51 48.2389   4
   2   6   3 1271.07 58.3983   3
   1   7   0 82.6617 16.9797   3
   8  -1   0 48.5598 14.5902   1
   7   1   0 59.2842 15.4285   1
   8  -1   0 88.4443 17.0659   4
   7   1   1 4235.82 107.097   1
   8  -1  -1 4476.53 104.749   4
   7   1  -1 4703.20 111.394   1
   8  -1   1 4370.62 105.972   1
   8  -1  -1 4404.54 109.004   1
   7   1   2 86.4285 16.1343   1
  -8   1   2 82.4112 15.6313   2
   8  -1  -2 66.5969 14.3639   1
   8  -1   2 81.2487 16.9344   4
   8  -1   2 92.4087 15.7425   1
   7   1  -2 90.8463 16.3394   1
   8   0   0 12181.0 192.831   1
   8   0   1 2339.96 80.1966   1
   8   0  -1 2446.10 82.6505   1
   4   5   0 33.1692 12.0810   3
   5   4   0 33.9730 12.4847   1
   9  -4   0 29.8742 13.8421   4
   9  -5   0 37.4360 14.0239   4
   5   4   1 3201.53 98.0826   1
   5   4  -1 3147.69 93.1898   1
   9  -4  -1 3560.23 106.312   4
   9  -5  -1 3211.40 96.1455   4
   4   5  -1 3211.24 89.4659   3
   5   4  -1 3202.77 88.5432   3
   4   5   2 44.2801 13.5112   3
   5   4   2 68.7426 16.4498   3
   9  -4   2 57.1467 14.2373   4
   9  -5   2 41.1142 12.9549   4
   6   3   0 118.216 19.9488   3
   3   6   0 59.8781 15.1960   3
   6   3   0 110.051 20.0358   1
   6   3  -1 3664.21 94.5316   3
   9  -3  -1 3884.82 105.499   4
   6   3   1 3757.45 106.609   1
   6   3  -1 3647.81 101.472   1
   3   6  -1 3782.05 99.2009   3
   6   3   2 84.7872 16.4617   1
   6   3  -2 72.9911 15.5461   1
   9  -3   2 120.947 17.3996   1
   9  -3  -2 76.8819 15.6699   1
   2   7   0 40.5252 13.8201   3
   9  -2   0 56.0292 15.4925   1
   9  -2   0 57.7522 15.5305   4
   7   2   0 50.4310 14.9634   1
   7   2   1 2636.48 86.8096   1
   7   2  -1 2697.38 86.5111   1
   9  -2   1 2600.43 82.3771   1
   9  -2  -1 2701.02 90.1683   1
   9  -2  -1 2743.50 84.2301   4
   0   0   0    0.00    0.00   0
TITL SmRhB_arc01 in P6/mmm
REM P6/mmm (#191 in standard setting)
CELL 0.71073   5.443764   5.443764   3.119007  90.0000  90.0000 120.0000
ZERR    1.00   0.000229   0.000229   0.000117   0.0000   0.0000   0.0000
LATT  1
SYMM -y, x-y, z
SYMM -x+y,-x, z
SYMM -x,-y, z
SYMM  y,-x+y, z
SYMM  x-y, x, z
SYMM  y, x,-z
SYMM  x-y,-y,-z
SYMM -x,-x+y,-z
SYMM -y,-x,-z
SYMM -x+y, y,-z
SYMM  x, x-y,-z
SFAC B Rh Sm
UNIT 2.00 3.00 1.00
SIZE 0.02 0.05 0.06
TREF
HKLF 4
END
;
_shelx_hkl_checksum     40240
_shelx_res_file
;
TITL prrhb132_a.res in P6/mmm
    shelx.res
    created by SHELXL-2016/6 at 17:22:23 on 15-Aug-2021
REM Old TITL prrhb132_a.res in P6/mmm
REM SHELXT solution in P6/mmm
REM R1 0.070, Rweak 0.001, Alpha 0.008, Orientation as input
REM Formula found by SHELXT: Rh3 Pr
CELL 0.71073   5.443764   5.443764   3.119007  90.0000  90.0000 120.0000
ZERR    1.00   0.000229   0.000229   0.000117   0.0000   0.0000   0.0000
LATT 1
SYMM -Y,+X-Y,+Z
SYMM +Y-X,-X,+Z
SYMM -X,-Y,+Z
SYMM +Y,-X+Y,+Z
SYMM -Y+X,+X,+Z
SYMM +Y,+X,-Z
SYMM -Y+X,-Y,-Z
SYMM -X,-X+Y,-Z
SYMM -Y,-X,-Z
SYMM +Y-X,+Y,-Z
SYMM +X,+X-Y,-Z
SFAC B Rh Sm
UNIT 2 3 1
L.S. 10
PLAN  10
list 3
fmap 2 53
ACTA
REM OMIT -3 60
REM <olex2.extras>
REM <HklSrc "%.\\PrRhB132.hkl">
REM </olex2.extras>
WGHT    0.021300    0.048400
EXTI    0.034290
FVAR       2.26157
SM01  3    0.000000    0.000000    0.000000    10.04167    0.00841    0.00841 =
         0.00658    0.00000    0.00000    0.00420
RH02  2    0.500000    0.000000    0.500000    10.12500    0.00502    0.00389 =
         0.01287    0.00000    0.00000    0.00194
B1    1    0.333333    0.666667    0.000000    10.08333    0.00854    0.00854 =
         0.01017    0.00000    0.00000    0.00427
HKLF 4
REM  prrhb132_a.res in P6/mmm
REM R1 =  0.0122 for     128 Fo > 4sig(Fo)  and  0.0128 for all     129 data
REM      9 parameters refined using      0 restraints
END
WGHT      0.0206      0.0563
REM Highest difference peak  1.756,  deepest hole -0.972,  1-sigma level  0.261
Q1    1   0.5000  0.0000  0.6803  10.25000  0.05    1.76
Q2    1   0.0000  0.0000  0.1840  10.08333  0.05    1.29
Q3    1   0.0000  0.0000 -0.4082  10.08333  0.05    0.72
Q4    1   0.4437  0.0000  0.1004  10.50000  0.05    0.64
Q5    1   0.2678  0.5356  0.2698  10.50000  0.05    0.48
Q6    1   0.0000  0.2121  0.1839  10.50000  0.05    0.45
Q7    1   0.7348  0.0000  0.2907  10.50000  0.05    0.37
Q8    1   0.3333  0.6667 -0.1810  10.16667  0.05    0.23
Q9    1   0.6461 -0.1770  0.5000  10.25000  0.05    0.10
Q10   1   0.1692  0.8308  0.0000  10.25000  0.05    0.10
;
_shelx_res_checksum     58920
