# Supplementary material for: Redetermination of the crystal structures of rare-earth trirhodium diboride RERh3B2 (RE = Pr, Nd and Sm) from single-crystal X-ray data
Source: Acta Crystallogr E Crystallogr Commun. 2022 Jan 1;78(Pt 1):76–9. doi: 10.1107/S2056989021013311 (PMC8739198; doi:10.1107/S2056989021013311)
Supplement: Supplementary file 2 [file e-78-00076-Isup5.hkl]

data_I                                                                          
_shelx_title ' prrhb132_a.res in P6/mmm'                                        
_shelx_refln_list_code          4                                               
_shelx_F_calc_maximum      144.73                                               
_exptl_crystal_F_000       204.00                                               
_reflns_d_resolution_high  0.5500                                               
                                                                                
loop_                                                                           
 _space_group_symop_operation_xyz                                               
 'x, y, z'                                                                      
 '-y, x-y, z'                                                                   
 '-x+y, -x, z'                                                                  
 '-x, -y, z'                                                                    
 'y, -x+y, z'                                                                   
 'x-y, x, z'                                                                    
 'y, x, -z'                                                                     
 'x-y, -y, -z'                                                                  
 '-x, -x+y, -z'                                                                 
 '-y, -x, -z'                                                                   
 '-x+y, y, -z'                                                                  
 'x, x-y, -z'                                                                   
 '-x, -y, -z'                                                                   
 'y, -x+y, -z'                                                                  
 'x-y, x, -z'                                                                   
 'x, y, -z'                                                                     
 '-y, x-y, -z'                                                                  
 '-x+y, -x, -z'                                                                 
 '-y, -x, z'                                                                    
 '-x+y, y, z'                                                                   
 'x, x-y, z'                                                                    
 'y, x, z'                                                                      
 'x-y, -y, z'                                                                   
 '-x, -x+y, z'                                                                  
                                                                                
_cell_length_a     5.4676                                                       
_cell_length_b     5.4676                                                       
_cell_length_c     3.1084                                                       
_cell_angle_alpha  90.000                                                       
_cell_angle_beta   90.000                                                       
_cell_angle_gamma 120.000                                                       
                                                                                
_shelx_F_squared_multiplier     1.000                                           
                                                                                
loop_                                                                           
 _refln_index_h                                                                 
 _refln_index_k                                                                 
 _refln_index_l                                                                 
 _refln_F_squared_calc                                                          
 _refln_F_squared_meas                                                          
 _refln_F_squared_sigma                                                         
 _refln_observed_status                                                         
   0   1   0         83.00        107.36         3.51 o                         
  -1   2   0        300.76        341.66         5.27 o                         
   0   2   0      20947.78      21430.66        98.24 o                         
  -1   3   0         72.04         72.20         1.65 o                         
   0   3   0        184.04        201.02         8.19 o                         
  -2   4   0      12958.18      13345.11        73.94 o                         
  -1   4   0         47.14         44.04         1.55 o                         
   0   4   0       9717.41       9237.64        62.33 o                         
  -2   5   0         41.42         43.49         2.71 o                         
  -1   5   0         89.46         85.43         3.19 o                         
   0   5   0         32.09         30.92         2.71 o                         
  -3   6   0         56.45         59.35         6.20 o                         
  -2   6   0       6115.24       6283.69        41.54 o                         
  -1   6   0         13.39         12.18         2.58 o                         
   0   6   0       5215.52       4878.80        39.91 o                         
  -3   7   0         12.91         13.68         2.80 o                         
  -2   7   0         41.90         50.61         3.83 o                         
  -1   7   0          6.17          7.13         2.69 o                         
   0   7   0          8.60          8.62         4.44 o                         
  -4   8   0       3781.44       3801.88        60.70 o                         
  -3   8   0          2.22          2.75         2.18 o                         
  -2   8   0       3160.07       3014.63        37.29 o                         
  -1   8   0          8.19          9.50         2.55 o                         
   0   8   0       2389.94       2530.11        53.30 o                         
  -4   9   0          3.47          3.71         2.74 o                         
  -3   9   0          9.37         13.50         4.05 o                         
  -2   9   0          3.48          5.16         3.19 o                         
  -1   9   0          0.86          2.18         4.16 o                         
   0   0   1       2977.72       3548.25        33.94 o                         
   0   1   1       6216.64       6061.43        14.46 o                         
  -1   2   1       6252.86       6222.78        27.35 o                         
   0   2   1       2683.58       2783.67        25.01 o                         
  -1   3   1       3927.84       4007.57        25.91 o                         
   0   3   1       4047.14       3953.68        21.76 o                         
  -2   4   1       1279.48       1390.83         9.30 o                         
  -1   4   1       2861.58       2853.97        17.89 o                         
   0   4   1       1363.05       1320.50        24.85 o                         
  -2   5   1       2141.10       2222.20        12.46 o                         
  -1   5   1       2363.06       2343.93        14.13 o                         
   0   5   1       1684.96       1692.53        16.01 o                         
  -3   6   1       1951.39       2024.60        14.71 o                         
  -2   6   1        957.34       1001.56         8.05 o                         
  -1   6   1       1454.05       1408.01        13.19 o                         
   0   6   1        655.26        647.58        10.53 o                         
  -3   7   1       1160.66       1192.28        12.07 o                         
  -2   7   1       1255.56       1194.26        15.64 o                         
  -1   7   1       1004.80       1006.76         9.88 o                         
   0   7   1        794.55        777.18        13.59 o                         
  -4   8   1        539.78        531.07        15.88 o                         
  -3   8   1        890.28        887.88        15.36 o                         
  -2   8   1        612.05        631.03         9.71 o                         
  -1   8   1        833.06        819.75        12.73 o                         
   0   8   1        497.83        530.07        13.33 o                         
  -4   9   1        595.34        601.93        11.94 o                         
  -3   9   1        680.41        685.76        11.79 o                         
  -2   9   1        500.10        507.44        10.34 o                         
   0   0   2      14378.22      12996.73        85.88 o                         
   0   1   2         84.86         75.63         2.33 o                         
  -1   2   2        176.55        163.30         2.76 o                         
   0   2   2      10436.26      10182.63        30.00 o                         
  -1   3   2         61.23         59.84         1.33 o                         
   0   3   2        136.24        128.61         3.04 o                         
  -2   4   2       7975.07       8080.15        60.17 o                         
  -1   4   2         40.06         51.35         4.57 o                         
   0   4   2       6295.44       6127.54        22.17 o                         
  -2   5   2         33.54         32.65         1.29 o                         
  -1   5   2         69.81         67.58         1.87 o                         
   0   5   2         25.53         25.22         2.26 o                         
  -3   6   2         44.31         43.47         2.42 o                         
  -2   6   2       4334.66       4280.89        36.42 o                         
  -1   6   2         11.16         11.01         1.35 o                         
   0   6   2       3810.98       3762.70        35.20 o                         
  -3   7   2         10.81          9.63         1.39 o                         
  -2   7   2         33.31         31.91         1.88 o                         
  -1   7   2          5.60          8.60         1.43 o                         
   0   7   2          7.76         11.21         2.64 o                         
  -4   8   2       2830.78       2875.20        44.53 o                         
  -3   8   2          2.30          3.70         1.35 o                         
  -2   8   2       2378.86       2429.84        25.85 o                         
  -1   8   2          7.66          7.75         1.73 o                         
   0   8   2       1820.94       1935.27        29.53 o                         
  -4   9   2          3.63          3.92         1.55 o                         
  -3   9   2          8.79          8.88         1.96 o                         
   0   0   3        644.35        629.82        13.65 o                         
   0   1   3       1984.39       1915.38        16.01 o                         
  -1   2   3       2178.46       2136.29        23.82 o                         
   0   2   3        764.04        752.18         7.46 o                         
  -1   3   3       1585.96       1561.74        12.55 o                         
   0   3   3       1736.99       1682.43        10.87 o                         
  -2   4   3        483.75        481.97         8.95 o                         
  -1   4   3       1313.77       1286.00         7.52 o                         
   0   4   3        588.86        590.67         6.39 o                         
  -2   5   3       1064.25       1044.96         7.07 o                         
  -1   5   3       1204.87       1172.21         9.04 o                         
   0   5   3        883.43        879.37        10.99 o                         
  -3   6   3       1039.84        977.51        12.13 o                         
  -2   6   3        480.81        487.28         5.45 o                         
  -1   6   3        791.74        778.88         8.78 o                         
   0   6   3        338.18        338.68         7.80 o                         
  -3   7   3        651.30        635.39         8.38 o                         
  -2   7   3        709.92        697.43         9.75 o                         
  -1   7   3        576.86        565.17         7.61 o                         
   0   7   3        465.69        466.39        13.75 o                         
  -4   8   3        283.07        284.99        29.02 o                         
  -3   8   3        520.37        484.81        13.69 o                         
  -2   8   3        323.29        299.33        10.28 o                         
   0   0   4       3991.63       3890.43        57.55 o                         
   0   1   4         40.46         41.23         2.87 o                         
  -1   2   4         77.34         78.54         3.88 o                         
   0   2   4       3238.54       3140.32        51.38 o                         
  -1   3   4         29.69         28.20         1.86 o                         
   0   3   4         61.51         60.82         3.39 o                         
  -2   4   4       2889.93       2966.28        83.34 o                         
  -1   4   4         20.42         19.80         1.55 o                         
   0   4   4       2382.58       2359.06        19.13 o                         
  -2   5   4         17.78         21.06         1.76 o                         
  -1   5   4         34.65         37.46         2.25 o                         
   0   5   4         14.71         13.71         2.42 o                         
  -3   6   4         24.05         25.93         3.24 o                         
  -2   6   4       1798.34       1774.99        23.24 o                         
  -1   6   4          8.04          8.70         1.79 o                         
   0   6   4       1637.52       1737.25        31.63 o                         
  -3   7   4          8.28         12.71         6.14 o                         
   0   0   5        141.01        137.76        12.62 o                         
   0   1   5        561.96        606.52        14.03 o                         
  -1   2   5        636.36        661.12        14.64 o                         
   0   2   5        186.61        192.47         8.68 o                         
  -1   3   5        483.79        514.56         9.66 o                         
   0   3   5        540.71        561.15        14.55 o                         
  -2   4   5        122.69        118.16         5.50 o                         
  -1   4   5        423.93        435.87         8.21 o                         
                                                                                
