# Supplementary material for: Redetermination of the crystal structures of rare-earth trirhodium diboride RERh3B2 (RE = Pr, Nd and Sm) from single-crystal X-ray data
Source: Acta Crystallogr E Crystallogr Commun. 2022 Jan 1;78(Pt 1):76–9. doi: 10.1107/S2056989021013311 (PMC8739198; doi:10.1107/S2056989021013311)
Supplement: Supplementary file 3 [file e-78-00076-IIsup6.hkl]

data_II                                                                         
_shelx_title ' prrhb132_a.res in P6/mmm'                                        
_shelx_refln_list_code          4                                               
_shelx_F_calc_maximum      145.05                                               
_exptl_crystal_F_000       205.00                                               
_reflns_d_resolution_high  0.5504                                               
                                                                                
loop_                                                                           
 _space_group_symop_operation_xyz                                               
 'x, y, z'                                                                      
 '-y, x-y, z'                                                                   
 '-x+y, -x, z'                                                                  
 '-x, -y, z'                                                                    
 'y, -x+y, z'                                                                   
 'x-y, x, z'                                                                    
 'y, x, -z'                                                                     
 'x-y, -y, -z'                                                                  
 '-x, -x+y, -z'                                                                 
 '-y, -x, -z'                                                                   
 '-x+y, y, -z'                                                                  
 'x, x-y, -z'                                                                   
 '-x, -y, -z'                                                                   
 'y, -x+y, -z'                                                                  
 'x-y, x, -z'                                                                   
 'x, y, -z'                                                                     
 '-y, x-y, -z'                                                                  
 '-x+y, -x, -z'                                                                 
 '-y, -x, z'                                                                    
 '-x+y, y, z'                                                                   
 'x, x-y, z'                                                                    
 'y, x, z'                                                                      
 'x-y, -y, z'                                                                   
 '-x, -x+y, z'                                                                  
                                                                                
_cell_length_a     5.4527                                                       
_cell_length_b     5.4527                                                       
_cell_length_c     3.1107                                                       
_cell_angle_alpha  90.000                                                       
_cell_angle_beta   90.000                                                       
_cell_angle_gamma 120.000                                                       
                                                                                
_shelx_F_squared_multiplier     1.000                                           
                                                                                
loop_                                                                           
 _refln_index_h                                                                 
 _refln_index_k                                                                 
 _refln_index_l                                                                 
 _refln_F_squared_calc                                                          
 _refln_F_squared_meas                                                          
 _refln_F_squared_sigma                                                         
 _refln_observed_status                                                         
   0   1   0        108.16        121.85         2.70 o                         
  -1   2   0        343.22        362.04         2.51 o                         
   0   2   0      21038.83      19090.60        21.29 o                         
  -1   3   0         90.06         92.22         1.42 o                         
   0   3   0        208.21        212.22         3.83 o                         
  -2   4   0      12985.41      12933.17        27.50 o                         
  -1   4   0         57.91         57.65         1.43 o                         
   0   4   0       9732.50       9650.22        24.70 o                         
  -2   5   0         48.32         51.59         1.37 o                         
  -1   5   0         98.20         95.39         1.93 o                         
   0   5   0         36.37         36.75         1.87 o                         
  -3   6   0         61.81         62.35         1.97 o                         
  -2   6   0       6110.20       6098.11        40.42 o                         
  -1   6   0         15.81         14.19         1.03 o                         
   0   6   0       5199.55       5248.12        27.91 o                         
  -3   7   0         14.38         14.93         1.12 o                         
  -2   7   0         43.32         47.42         1.65 o                         
  -1   7   0          6.98          9.49         1.33 o                         
   0   7   0          8.89          7.97         1.80 o                         
  -4   8   0       3761.65       3852.24        72.62 o                         
  -3   8   0          2.62          3.94         1.18 o                         
  -2   8   0       3145.12       3193.10        21.66 o                         
  -1   8   0          8.22          9.03         1.17 o                         
   0   8   0       2373.87       2443.86        20.56 o                         
  -4   9   0          3.44          4.06         1.77 o                         
  -3   9   0          8.94         10.37         1.76 o                         
  -2   9   0          3.27          3.46         1.42 o                         
  -1   9   0          0.98          7.12         5.74 o                         
   0   0   1       2772.85       2858.73        25.52 o                         
   0   1   1       6362.98       6375.34         7.31 o                         
  -1   2   1       6384.68       6469.33         7.55 o                         
   0   2   1       2519.10       2563.59         8.64 o                         
  -1   3   1       4011.25       4014.75        10.26 o                         
   0   3   1       4122.16       4114.25        11.13 o                         
  -2   4   1       1201.80       1242.09         5.41 o                         
  -1   4   1       2908.67       2927.22         6.23 o                         
   0   4   1       1294.82       1353.60        10.46 o                         
  -2   5   1       2172.03       2078.90        10.91 o                         
  -1   5   1       2388.09       2366.01         8.47 o                         
   0   5   1       1705.49       1722.51        14.35 o                         
  -3   6   1       1963.83       1915.33        10.01 o                         
  -2   6   1        922.22        956.53         8.34 o                         
  -1   6   1       1463.63       1475.42         7.81 o                         
   0   6   1        636.01        661.74         7.45 o                         
  -3   7   1       1167.51       1184.64        11.50 o                         
  -2   7   1       1260.39       1255.38        13.36 o                         
  -1   7   1       1006.58       1025.65         7.66 o                         
   0   7   1        796.44        787.33        11.60 o                         
  -4   8   1        530.96        540.97        20.45 o                         
  -3   8   1        887.75        886.80         8.33 o                         
  -2   8   1        603.39        623.92         5.88 o                         
  -1   8   1        826.21        838.77         7.62 o                         
   0   8   1        495.45        510.32         8.53 o                         
  -4   9   1        592.92        589.21         7.40 o                         
  -3   9   1        674.38        669.14         8.35 o                         
  -2   9   1        497.34        496.42         7.24 o                         
   0   0   2      14518.54      13612.42        65.26 o                         
   0   1   2        113.71        112.17         1.03 o                         
  -1   2   2        214.80        213.61         2.09 o                         
   0   2   2      10514.13      10266.96        19.37 o                         
  -1   3   2         80.14         80.25         1.33 o                         
   0   3   2        161.88        160.92         2.69 o                         
  -2   4   2       8011.38       7763.34        23.61 o                         
  -1   4   2         52.47         56.83         3.31 o                         
   0   4   2       6316.06       6281.82        21.97 o                         
  -2   5   2         42.38         40.74         0.80 o                         
  -1   5   2         81.82         82.34         1.53 o                         
   0   5   2         31.68         33.56         1.59 o                         
  -3   6   2         52.40         55.10         1.90 o                         
  -2   6   2       4335.99       4229.54        10.48 o                         
  -1   6   2         14.81         15.83         0.87 o                         
   0   6   2       3803.79       3791.41        27.40 o                         
  -3   7   2         13.49         13.63         1.30 o                         
  -2   7   2         37.16         34.21         1.45 o                         
  -1   7   2          7.24          6.29         0.71 o                         
   0   7   2          9.00         10.88         1.20 o                         
  -4   8   2       2817.20       2706.44        24.39 o                         
  -3   8   2          3.17          4.97         0.99 o                         
  -2   8   2       2366.68       2307.68        11.99 o                         
  -1   8   2          8.67          8.99         0.93 o                         
   0   8   2       1807.20       1818.61        22.71 o                         
  -4   9   2          4.12          4.36         0.93 o                         
  -3   9   2          9.36          9.27         1.18 o                         
   0   0   3        541.12        550.91        13.99 o                         
   0   1   3       2071.12       2050.81         7.63 o                         
  -1   2   3       2268.36       2222.81         8.60 o                         
   0   2   3        665.61        672.59         5.24 o                         
  -1   3   3       1648.53       1653.83         6.15 o                         
   0   3   3       1803.03       1796.73         9.79 o                         
  -2   4   3        417.92        430.03         4.31 o                         
  -1   4   3       1359.19       1346.28         8.81 o                         
   0   4   3        524.32        537.83         6.14 o                         
  -2   5   3       1098.99       1072.98         5.66 o                         
  -1   5   3       1240.25       1232.67         6.66 o                         
   0   5   3        909.74        908.57         8.21 o                         
  -3   6   3       1064.72        999.40         8.94 o                         
  -2   6   3        436.70        434.34         4.21 o                         
  -1   6   3        809.45        795.95         5.87 o                         
   0   6   3        307.14        307.25         5.13 o                         
  -3   7   3        665.19        641.41         7.76 o                         
  -2   7   3        724.54        712.55         7.03 o                         
  -1   7   3        586.09        574.90         5.81 o                         
   0   7   3        473.58        468.07        10.02 o                         
  -4   8   3        261.88        259.93         7.64 o                         
  -3   8   3        525.68        497.49         8.03 o                         
  -2   8   3        302.77        299.16         9.34 o                         
   0   0   4       4059.07       3953.76        43.05 o                         
   0   1   4         62.58         63.66         1.56 o                         
  -1   2   4        107.57        114.12         2.97 o                         
   0   2   4       3279.36       3222.35        13.25 o                         
  -1   3   4         46.25         45.32         1.49 o                         
   0   3   4         84.77         87.88         2.95 o                         
  -2   4   4       2922.34       2882.76        18.25 o                         
  -1   4   4         32.60         33.97         1.63 o                         
   0   4   4       2400.19       2359.04        22.79 o                         
  -2   5   4         27.47         27.81         1.53 o                         
  -1   5   4         48.12         48.15         2.33 o                         
   0   5   4         22.32         24.77         2.75 o                         
  -3   6   4         34.13         31.90         3.08 o                         
  -2   6   4       1803.40       1768.07        13.12 o                         
  -1   6   4         13.28         15.31         1.87 o                         
   0   6   4       1640.32       1693.72        24.68 o                         
   0   0   5         93.17         91.01         8.30 o                         
   0   1   5        608.89        616.96         7.34 o                         
  -1   2   5        689.11        693.20         9.16 o                         
   0   2   5        136.62        143.77         4.67 o                         
  -1   3   5        521.64        550.04         6.23 o                         
   0   3   5        583.42        601.67        14.11 o                         
  -2   4   5         85.97         86.84         3.59 o                         
  -1   4   5        454.39        466.44         6.87 o                         
   0   4   5        118.10        119.92         8.93 o                         
                                                                                
