# Supplementary material for: Redetermination of the crystal structures of rare-earth trirhodium diboride RERh3B2 (RE = Pr, Nd and Sm) from single-crystal X-ray data
Source: Acta Crystallogr E Crystallogr Commun. 2022 Jan 1;78(Pt 1):76–9. doi: 10.1107/S2056989021013311 (PMC8739198; doi:10.1107/S2056989021013311)
Supplement: Supplementary file 4 [file e-78-00076-IIIsup7.hkl]

data_III                                                                        
_shelx_title ' prrhb132_a.res in P6/mmm'                                        
_shelx_refln_list_code          4                                               
_shelx_F_calc_maximum      147.11                                               
_exptl_crystal_F_000       207.00                                               
_reflns_d_resolution_high  0.5513                                               
                                                                                
loop_                                                                           
 _space_group_symop_operation_xyz                                               
 'x, y, z'                                                                      
 '-y, x-y, z'                                                                   
 '-x+y, -x, z'                                                                  
 '-x, -y, z'                                                                    
 'y, -x+y, z'                                                                   
 'x-y, x, z'                                                                    
 'y, x, -z'                                                                     
 'x-y, -y, -z'                                                                  
 '-x, -x+y, -z'                                                                 
 '-y, -x, -z'                                                                   
 '-x+y, y, -z'                                                                  
 'x, x-y, -z'                                                                   
 '-x, -y, -z'                                                                   
 'y, -x+y, -z'                                                                  
 'x-y, x, -z'                                                                   
 'x, y, -z'                                                                     
 '-y, x-y, -z'                                                                  
 '-x+y, -x, -z'                                                                 
 '-y, -x, z'                                                                    
 '-x+y, y, z'                                                                   
 'x, x-y, z'                                                                    
 'y, x, z'                                                                      
 'x-y, -y, z'                                                                   
 '-x, -x+y, z'                                                                  
                                                                                
_cell_length_a     5.4438                                                       
_cell_length_b     5.4438                                                       
_cell_length_c     3.1190                                                       
_cell_angle_alpha  90.000                                                       
_cell_angle_beta   90.000                                                       
_cell_angle_gamma 120.000                                                       
                                                                                
_shelx_F_squared_multiplier     1.000                                           
                                                                                
loop_                                                                           
 _refln_index_h                                                                 
 _refln_index_k                                                                 
 _refln_index_l                                                                 
 _refln_F_squared_calc                                                          
 _refln_F_squared_meas                                                          
 _refln_F_squared_sigma                                                         
 _refln_observed_status                                                         
   0   1   0        159.05        165.26         1.75 o                         
  -1   2   0        430.35        466.26         6.64 o                         
   0   2   0      21642.73      22576.11        99.73 o                         
  -1   3   0        134.80        141.24         1.40 o                         
   0   3   0        273.63        300.04         5.13 o                         
  -2   4   0      13390.61      13643.95        51.78 o                         
  -1   4   0         88.95         88.65         2.15 o                         
   0   4   0      10036.50      10432.75        51.63 o                         
  -2   5   0         74.61         79.27         4.64 o                         
  -1   5   0        134.52        130.81         3.10 o                         
   0   5   0         57.79         57.45         3.13 o                         
  -3   6   0         88.15         81.75         5.28 o                         
  -2   6   0       6301.67       6199.68        34.64 o                         
  -1   6   0         28.37         32.23         2.12 o                         
   0   6   0       5376.15       5460.38        31.13 o                         
  -3   7   0         26.32         25.70         1.93 o                         
  -2   7   0         65.21         72.00         3.27 o                         
  -1   7   0         14.72         14.40         1.70 o                         
   0   7   0         17.83         45.98        25.86 o                         
  -4   8   0       3892.32       3804.54        32.59 o                         
  -3   8   0          6.81          5.98         1.32 o                         
  -2   8   0       3241.92       3182.63        30.48 o                         
  -1   8   0         16.25         13.99         1.79 o                         
   0   8   0       2444.61       2418.45        38.29 o                         
  -4   9   0          8.43          6.57         1.27 o                         
  -3   9   0         17.39         19.03         3.28 o                         
  -2   9   0          8.05         10.05         1.46 o                         
   0   0   1       2519.14       2468.60        19.51 o                         
   0   1   1       6697.34       6750.00        11.51 o                         
  -1   2   1       6712.52       6825.95        20.13 o                         
   0   2   1       2281.70       2300.69        10.09 o                         
  -1   3   1       4247.40       4254.13        11.87 o                         
   0   3   1       4349.90       4347.15        12.63 o                         
  -2   4   1       1060.26       1073.65        28.60 o                         
  -1   4   1       3085.42       3038.75         7.53 o                         
   0   4   1       1160.70       1204.64        10.33 o                         
  -2   5   1       2301.79       2332.21         9.34 o                         
  -1   5   1       2531.46       2510.05        10.14 o                         
   0   5   1       1808.03       1799.51        11.27 o                         
  -3   6   1       2089.86       2151.23        13.31 o                         
  -2   6   1        825.38        854.68         8.73 o                         
  -1   6   1       1559.13       1551.48        16.01 o                         
   0   6   1        556.30        569.76         7.62 o                         
  -3   7   1       1242.08       1241.25        10.38 o                         
  -2   7   1       1342.10       1341.36        14.49 o                         
  -1   7   1       1073.73       1082.34         9.13 o                         
   0   7   1        846.34        825.12        14.26 o                         
  -4   8   1        464.37        474.70         7.60 o                         
  -3   8   1        949.87        946.70         9.58 o                         
  -2   8   1        540.60        554.17         8.30 o                         
  -1   8   1        888.22        872.97        11.96 o                         
   0   8   1        443.95        469.09        11.28 o                         
  -4   9   1        631.26        637.63         8.47 o                         
  -3   9   1        723.85        735.51         8.89 o                         
  -2   9   1        528.68        524.85         7.54 o                         
   0   0   2      14730.78      13812.23        81.75 o                         
   0   1   2        167.41        167.95         2.22 o                         
  -1   2   2        280.56        280.65         1.64 o                         
   0   2   2      10683.27      10508.63        25.03 o                         
  -1   3   2        119.76        123.28         3.10 o                         
   0   3   2        214.04        214.67         2.44 o                         
  -2   4   2       8123.68       8131.90        33.60 o                         
  -1   4   2         81.28         83.09         1.44 o                         
   0   4   2       6408.62       6217.11        19.32 o                         
  -2   5   2         67.08         64.88         1.20 o                         
  -1   5   2        114.14        115.10         1.92 o                         
   0   5   2         52.08         48.63         2.01 o                         
  -3   6   2         76.66         80.62         2.08 o                         
  -2   6   2       4397.41       4408.19        12.73 o                         
  -1   6   2         27.62         31.32         1.48 o                         
   0   6   2       3862.23       3792.68        39.14 o                         
  -3   7   2         25.48         25.49         1.18 o                         
  -2   7   2         57.10         58.36         1.56 o                         
  -1   7   2         15.50         17.33         1.19 o                         
   0   7   2         18.16         24.77         6.47 o                         
  -4   8   2       2860.63       2855.27        18.69 o                         
  -3   8   2          8.20          8.94         0.86 o                         
  -2   8   2       2395.24       2309.67        13.40 o                         
  -1   8   2         16.94         16.36         1.26 o                         
  -4   9   2          9.74         10.39         1.38 o                         
  -3   9   2         17.89         17.82         1.93 o                         
   0   0   3        411.20        395.22        11.24 o                         
   0   1   3       2157.27       2063.45        15.09 o                         
  -1   2   3       2342.58       2248.87        15.03 o                         
   0   2   3        521.26        485.72         4.13 o                         
  -1   3   3       1718.04       1681.68         7.96 o                         
   0   3   3       1864.20       1841.52         7.99 o                         
  -2   4   3        317.87        301.55         4.00 o                         
  -1   4   3       1418.55       1385.15         5.20 o                         
   0   4   3        412.74        410.76         4.26 o                         
  -2   5   3       1146.55       1140.57         6.54 o                         
  -1   5   3       1288.01       1266.55         8.02 o                         
   0   5   3        949.08        909.62         7.44 o                         
  -3   6   3       1108.75       1080.17        10.19 o                         
  -2   6   3        346.30        338.88         3.04 o                         
  -1   6   3        846.71        824.36         5.60 o                         
   0   6   3        237.02        241.21         5.51 o                         
  -3   7   3        694.79        728.81        12.09 o                         
  -2   7   3        754.53        741.47         6.06 o                         
  -1   7   3        612.96        606.31        10.19 o                         
   0   7   3        493.88        509.79        15.80 o                         
  -4   8   3        203.02        205.68         6.77 o                         
  -3   8   3        550.74        551.31         6.48 o                         
  -2   8   3        242.36        243.65         5.18 o                         
   0   0   4       3912.32       3846.92        43.95 o                         
   0   1   4         96.18         97.69         3.20 o                         
  -1   2   4        144.82        147.18         4.25 o                         
   0   2   4       3175.30       3019.36        23.83 o                         
  -1   3   4         73.59         76.05         1.82 o                         
   0   3   4        116.65        120.28         2.96 o                         
  -2   4   4       2815.27       2815.17        16.47 o                         
  -1   4   4         54.33         56.01         1.66 o                         
   0   4   4       2318.99       2286.80        16.25 o                         
  -2   5   4         46.48         46.21         1.87 o                         
  -1   5   4         70.25         69.86         2.31 o                         
   0   5   4         38.62         35.69         3.17 o                         
  -3   6   4         51.98         51.27         3.61 o                         
  -2   6   4       1738.75       1751.22        14.82 o                         
  -1   6   4         25.21         25.95         2.00 o                         
   0   6   4       1578.62       1545.73        27.41 o                         
   0   0   5         45.56         47.67         4.99 o                         
   0   1   5        615.91        627.43         8.83 o                         
  -1   2   5        684.67        708.79         7.72 o                         
   0   2   5         74.86         84.95         2.69 o                         
  -1   3   5        527.49        539.93         5.14 o                         
   0   3   5        580.26        603.98         7.08 o                         
  -2   4   5         44.12         52.34         2.36 o                         
  -1   4   5        459.43        475.45         5.33 o                         
   0   4   5         66.58         73.16         5.79 o                         
                                                                                
